# Supplementary material for: Carbon­yl[4-(2,3-dimethyl­phenyl­amino)pent-3-en-2-onato-κ2 N,O](triphenyl­phosphine-κP)rhodium(I)
Source: Acta Crystallogr Sect E Struct Rep Online. 2009 Oct 7;65(Pt 11):m1321–2. doi: 10.1107/S1600536809039816 (PMC2971050; doi:10.1107/S1600536809039816)
Supplement: Supplementary file 1 [file e-65-m1321-sup1.cif]

##############################################################################
###                                                                        ###
###        Electronic paper (Acta Crystallographica Section E)             ###
###                                                                        ###
##############################################################################
#                                                                            #
# This CIF contains the data in a paper accepted for publication in Acta     #
# Crystallographica Section E. It conforms to the requirements of Notes      #
# for Authors for Section E, and has been peer reviewed under the auspices   #
# of the IUCr Commission on Journals.                                        #
#                                                                            #
# Full details of the Crystallographic Information File format               #
# are given in the paper "The Crystallographic Information File (CIF):       #
# a New Standard Archive File for Crystallography" by S. R. Hall, F. H.      #
# Allen and I. D. Brown [Acta Cryst. (1991), A47, 655-685].                  #
#                                                                            #
# The current version of the core CIF dictionary is obtainable from          #
# ftp://ftp.iucr.org/pub/cif_core.dic. The current version number is 2.4.    #
#                                                                            #
# Software is freely available for graphical display of the structure(s) in  #
# this CIF.  For information consult the CIF home page http://www.iucr.org/  #
# cif/home.html                                                              #
#                                                                            #
# This file may be used for bona fide research purposes within the           #
# scientific community so long as proper attribution is given to the journal # 
# article from which it was obtained.                                        #
#                                                                            #
##############################################################################
                                             
data_global
_audit_creation_method     'WinGX routine CIF_UPDATE'
_audit_conform_dict_name     cif_core.dic
_audit_conform_dict_version     2.3
_journal_date_recd_electronic     2009-08-05
_journal_date_accepted     2009-09-30
_journal_name_full     'Acta Crystallographica, Section E'
_journal_year     2009
_journal_volume     65
_journal_issue     11
_journal_page_first     m1321
_journal_page_last     m1322
_journal_paper_category     QM
_journal_coeditor_code     HY2218
_publ_contact_author_name     'Venter, Gertruida J.S.'
_publ_contact_author_address
;
Department of Chemistry
University of the Free State
P.O. Box 339
Bloemfontein
9300
South Africa
;
_publ_contact_author_email     'truidie@hotmail.com'
_publ_contact_author_fax     '+27(0)51 4446384'
_publ_contact_author_phone     '+27(0)51 4017035'
_publ_section_title
;\
Carbonyl[4-(2,3-dimethylphenylamino)pent-3-en-2-onato-\k^2^<i>N</i>,<i>O</i>]\
(triphenylphosphine-\k<i>P</i>)rhodium(I)
;
loop_
    _publ_author_name
    _publ_author_footnote
    _publ_author_address
    'Venter, Gertruida J. S.' .
;
Department of Chemistry
University of the Free State
PO Box 339
Bloemfontein 9300
South Africa
;
    'Steyl, Gideon' .
;
Department of Chemistry
University of the Free State
PO Box 339
Bloemfontein 9300
South Africa
;
    'Roodt, Andreas' .
;
Department of Chemistry
University of the Free State
PO Box 339
Bloemfontein 9300
South Africa
;
data_I
_audit_creation_method     'WinGX routine CIF_UPDATE'
_chemical_name_systematic
;
Carbonyl[4-(2,3-dimethylphenylamino)pent-3-en-2-onato-
\k^2^<i>N</i>,<i>O</i>](triphenylphosphine-\k<i>P</i>)rhodium(I)
;
_chemical_formula_moiety     'C32 H31 N O2 P Rh'
_chemical_formula_sum     'C32 H31 N O2 P Rh'
_chemical_formula_iupac     '[Rh (C13 H16 N O) (C18 H15 P) (C O)]'
_chemical_formula_weight     595.46
_symmetry_cell_setting     monoclinic
_symmetry_space_group_name_H-M     'P 21/c'
_symmetry_space_group_name_Hall     '-P 2ybc'
loop_
    _symmetry_equiv_pos_as_xyz
    'x, y, z'
    '-x, y+1/2, -z+1/2'
    '-x, -y, -z'
    'x, -y-1/2, z-1/2'
_cell_length_a     14.9077(3)
_cell_length_b     11.6202(3)
_cell_length_c     16.0256(4)
_cell_angle_alpha     90
_cell_angle_beta     93.5210(10)
_cell_angle_gamma     90
_cell_volume     2770.88(11)
_cell_formula_units_Z     4
_cell_measurement_reflns_used     8984
_cell_measurement_theta_min     2.22
_cell_measurement_theta_max     28.41
_cell_measurement_temperature     100(2)
_exptl_crystal_description     'cuboid'
_exptl_crystal_colour     'yellow'
_exptl_crystal_size_max     0.25
_exptl_crystal_size_mid     0.15
_exptl_crystal_size_min     0.13
_exptl_crystal_density_diffrn     1.427
_exptl_crystal_density_method     'not measured'
_exptl_crystal_F_000     1224
_exptl_absorpt_coefficient_mu     0.703
_exptl_absorpt_correction_type     'multi-scan'
_exptl_absorpt_process_details     '(SADABS; Bruker, 2001)'
_exptl_absorpt_correction_T_min     0.8438
_exptl_absorpt_correction_T_max     0.9141
_exptl_special_details
;
The intensity data was collected on a Bruker X8 APEXII 4 K Kappa CCD
diffractometer using an exposure time of 60 s/frame. A total of 1033 frames
were collected with a frame width of 0.5\% covering up to \q = 28.41\% with
99.4% completeness accomplished.
;
_diffrn_ambient_temperature     100(2)
_diffrn_radiation_type     MoK\a
_diffrn_radiation_wavelength     0.71073
_diffrn_radiation_source     'fine-focus sealed tube'
_diffrn_radiation_monochromator     graphite
_diffrn_measurement_device_type
;
Bruker X8 APEXII 4K Kappa CCD
;
_diffrn_measurement_method     '\w and \f'
_diffrn_reflns_number     30367
_diffrn_reflns_av_R_equivalents     0.0398
_diffrn_reflns_theta_min     1.37
_diffrn_reflns_theta_max     28.51
_diffrn_reflns_theta_full     28.51
_diffrn_measured_fraction_theta_max     0.994
_diffrn_measured_fraction_theta_full     0.994
_diffrn_reflns_limit_h_min     -19
_diffrn_reflns_limit_h_max     19
_diffrn_reflns_limit_k_min     -15
_diffrn_reflns_limit_k_max     14
_diffrn_reflns_limit_l_min     -21
_diffrn_reflns_limit_l_max     18
_reflns_number_total     6985
_reflns_number_gt     5783
_reflns_threshold_expression     I>2\s(I)
_refine_ls_structure_factor_coef     Fsqd
_refine_ls_matrix_type     full
_refine_ls_R_factor_gt     0.033
_refine_ls_wR_factor_ref     0.0757
_refine_ls_goodness_of_fit_ref     1.043
_refine_ls_restrained_S_all     1.043
_refine_ls_number_reflns     6985
_refine_ls_number_parameters     305
_refine_ls_number_restraints     0
_refine_ls_hydrogen_treatment     constr
_refine_ls_weighting_scheme     calc
_refine_ls_weighting_details
         'calc w=1/[\s^2^(Fo^2^)+(0.0235P)^2^+2.8578P] where P=(Fo^2^+2Fc^2^)/3'
_atom_sites_solution_hydrogens     geom
_atom_sites_solution_primary     direct
_atom_sites_solution_secondary     difmap
_refine_ls_shift/su_max     0.005
_refine_diff_density_max     0.603
_refine_diff_density_min     -0.694
_refine_ls_extinction_method     none
loop_
    _atom_type_symbol
    _atom_type_description
    _atom_type_scat_dispersion_real
    _atom_type_scat_dispersion_imag
    _atom_type_scat_source
    C C 0.0033 0.0016 'International Tables Vol C Tables 4.2.6.8 and 6.1.1.4'
    H H 0 0 'International Tables Vol C Tables 4.2.6.8 and 6.1.1.4'
    N N 0.0061 0.0033 'International Tables Vol C Tables 4.2.6.8 and 6.1.1.4'
    O O 0.0106 0.006 'International Tables Vol C Tables 4.2.6.8 and 6.1.1.4'
    P P 0.1023 0.0942 'International Tables Vol C Tables 4.2.6.8 and 6.1.1.4'
    Rh Rh -1.1178 0.9187 'International Tables Vol C Tables 4.2.6.8 and 6.1.1.4'
_computing_data_collection     'APEX2 (Bruker, 2007)'
_computing_cell_refinement     'SAINT-Plus (Bruker, 2007)'
_computing_data_reduction     'SAINT-Plus (Bruker, 2007)'
_computing_structure_solution     'SIR92 (Altomare <i>et al.</i>,  1994)'
_computing_structure_refinement     'SHELXL97 (Sheldrick, 2008)'
_computing_molecular_graphics     'DIAMOND (Brandenburg & Putz, 1999)'
_computing_publication_material     'WinGX (Farrugia, 1999)'
loop_
    _atom_site_type_symbol
    _atom_site_label
    _atom_site_fract_x
    _atom_site_fract_y
    _atom_site_fract_z
    _atom_site_U_iso_or_equiv
    _atom_site_adp_type
    _atom_site_calc_flag
    _atom_site_refinement_flags
    _atom_site_occupancy
    _atom_site_disorder_assembly
    _atom_site_disorder_group
    Rh Rh1 0.258727(11) 0.605541(15) 1.062396(10) 0.01882(6) Uani d . 1 A .
    N N11 0.26580(15) 0.43296(18) 1.03172(15) 0.0361(5) Uani d . 1 . .
    O O12 0.36554(10) 0.63702(14) 0.99328(9) 0.0221(3) Uani d . 1 . .
    O O14 0.09801(11) 0.57318(15) 1.15945(10) 0.0285(4) Uani d . 1 A .
    P P13 0.26175(4) 0.79721(5) 1.08760(3) 0.01818(12) Uani d . 1 . .
    C C1 0.3204(2) 0.2591(2) 0.9641(2) 0.0576(10) Uani d . 1 . .
    H H1A 0.3099 0.218 1.0161 0.086 Uiso calc R 1 A .
    H H1B 0.3782 0.2352 0.9439 0.086 Uiso calc R 1 . .
    H H1C 0.2722 0.2409 0.9219 0.086 Uiso calc R 1 . .
    C C2 0.32179(18) 0.3869(2) 0.98045(17) 0.0325(6) Uani d . 1 A .
    C C3 0.38454(16) 0.4508(2) 0.93713(15) 0.0267(5) Uani d . 1 . .
    H H3 0.4176 0.4093 0.8982 0.032 Uiso calc R 1 A .
    C C4 0.40317(14) 0.5655(2) 0.94473(14) 0.0222(5) Uani d . 1 A .
    C C5 0.47221(16) 0.6203(2) 0.89254(16) 0.0318(6) Uani d . 1 . .
    H H5A 0.4419 0.6684 0.8492 0.048 Uiso calc R 1 A .
    H H5B 0.5068 0.5601 0.8662 0.048 Uiso calc R 1 . .
    H H5C 0.5129 0.668 0.9283 0.048 Uiso calc R 1 . .
    C C11A 0.22412(17) 0.3512(2) 1.08695(16) 0.0249(5) Uani d PG 0.591(3) A 1
    C C12A 0.13769(16) 0.3169(2) 1.06046(13) 0.0249(5) Uani d PG 0.591(3) A 1
    C C13A 0.09120(13) 0.2400(2) 1.10833(15) 0.0249(5) Uani d PG 0.591(3) A 1
    C C14A 0.13113(16) 0.1974(2) 1.18269(14) 0.0249(5) Uani d PG 0.591(3) A 1
    H H14A 0.0994 0.1449 1.2154 0.03 Uiso calc PR 0.591(3) A 1
    C C15A 0.21756(17) 0.2318(2) 1.20919(14) 0.0249(5) Uani d PG 0.591(3) A 1
    H H15A 0.2449 0.2027 1.26 0.03 Uiso calc PR 0.591(3) A 1
    C C16A 0.26405(14) 0.3086(3) 1.16132(17) 0.0249(5) Uani d PG 0.591(3) A 1
    H H16A 0.3231 0.3321 1.1794 0.03 Uiso calc PR 0.591(3) A 1
    C C18A -0.0011(3) 0.1950(4) 1.0797(2) 0.0249(5) Uani d P 0.591(3) A 1
    H H18A 0.0043 0.1423 1.0325 0.037 Uiso calc PR 0.591(3) A 1
    H H18B -0.0401 0.2596 1.0622 0.037 Uiso calc PR 0.591(3) A 1
    H H18C -0.0271 0.1539 1.1258 0.037 Uiso calc PR 0.591(3) A 1
    C C17A 0.0953(3) 0.3664(4) 0.9799(3) 0.0249(5) Uani d P 0.591(3) A 1
    H H17A 0.0902 0.4501 0.9853 0.037 Uiso calc PR 0.591(3) A 1
    H H17B 0.0354 0.333 0.9688 0.037 Uiso calc PR 0.591(3) A 1
    H H17C 0.1329 0.348 0.9337 0.037 Uiso calc PR 0.591(3) A 1
    C C11B 0.1803(2) 0.3671(3) 1.0474(2) 0.0243(7) Uani d PG 0.409(3) A 2
    C C12B 0.18861(19) 0.3040(3) 1.1212(2) 0.0243(7) Uani d PG 0.409(3) A 2
    C C13B 0.1158(2) 0.2418(3) 1.14741(19) 0.0243(7) Uani d PG 0.409(3) A 2
    C C14B 0.0346(2) 0.2428(3) 1.0998(2) 0.0243(7) Uani d PG 0.409(3) A 2
    H H14B -0.0152 0.2003 1.1178 0.029 Uiso calc PR 0.409(3) A 2
    C C15B 0.0263(2) 0.3059(3) 1.0261(2) 0.0243(7) Uani d PG 0.409(3) A 2
    H H15B -0.0292 0.3065 0.9936 0.029 Uiso calc PR 0.409(3) A 2
    C C16B 0.0991(3) 0.3680(3) 0.99988(19) 0.0243(7) Uani d PG 0.409(3) A 2
    H H16B 0.0934 0.4111 0.9495 0.029 Uiso calc PR 0.409(3) A 2
    C C17B 0.2760(4) 0.3064(6) 1.1737(4) 0.0243(7) Uani d P 0.409(3) A 2
    H H17D 0.3093 0.2351 1.165 0.036 Uiso calc PR 0.409(3) A 2
    H H17E 0.2636 0.3132 1.2328 0.036 Uiso calc PR 0.409(3) A 2
    H H17F 0.3119 0.3724 1.1574 0.036 Uiso calc PR 0.409(3) A 2
    C C18B 0.1219(4) 0.1738(5) 1.2287(3) 0.0243(7) Uani d P 0.409(3) A 2
    H H18D 0.0624 0.144 1.2399 0.036 Uiso calc PR 0.409(3) A 2
    H H18E 0.1436 0.2241 1.2747 0.036 Uiso calc PR 0.409(3) A 2
    H H18F 0.1638 0.1094 1.2238 0.036 Uiso calc PR 0.409(3) A 2
    C C14 0.16135(15) 0.58652(19) 1.12283(14) 0.0215(5) Uani d . 1 . .
    C C311 0.19823(15) 0.8522(2) 1.17253(14) 0.0212(5) Uani d . 1 A .
    C C312 0.23991(16) 0.8923(2) 1.24725(15) 0.0261(5) Uani d . 1 . .
    H H312 0.3036 0.898 1.2531 0.031 Uiso calc R 1 A .
    C C313 0.18891(18) 0.9239(2) 1.31310(16) 0.0336(6) Uani d . 1 A .
    H H313 0.2177 0.9501 1.3642 0.04 Uiso calc R 1 . .
    C C314 0.09599(18) 0.9173(2) 1.30437(17) 0.0372(6) Uani d . 1 . .
    H H314 0.0611 0.9395 1.3493 0.045 Uiso calc R 1 A .
    C C315 0.05421(17) 0.8787(2) 1.23056(18) 0.0364(6) Uani d . 1 A .
    H H315 -0.0095 0.8745 1.2248 0.044 Uiso calc R 1 . .
    C C316 0.10419(16) 0.8460(2) 1.16490(16) 0.0289(5) Uani d . 1 . .
    H H316 0.0748 0.8192 1.1143 0.035 Uiso calc R 1 A .
    C C321 0.22426(16) 0.8831(2) 0.99645(14) 0.0239(5) Uani d . 1 A .
    C C322 0.17703(18) 0.9858(2) 1.00150(15) 0.0329(6) Uani d . 1 . .
    H H322 0.1615 1.014 1.0544 0.04 Uiso calc R 1 A .
    C C323 0.1525(2) 1.0472(2) 0.92915(17) 0.0409(7) Uani d . 1 A .
    H H323 0.1194 1.1167 0.9329 0.049 Uiso calc R 1 . .
    C C324 0.1756(2) 1.0084(2) 0.85193(16) 0.0383(6) Uani d . 1 . .
    H H324 0.1591 1.0511 0.8028 0.046 Uiso calc R 1 A .
    C C325 0.22301(19) 0.9068(2) 0.84678(16) 0.0362(6) Uani d . 1 A .
    H H325 0.2393 0.8796 0.7939 0.043 Uiso calc R 1 . .
    C C326 0.24695(16) 0.8442(2) 0.91864(14) 0.0280(5) Uani d . 1 . .
    H H326 0.2791 0.7741 0.9144 0.034 Uiso calc R 1 A .
    C C331 0.37540(15) 0.8504(2) 1.11391(13) 0.0224(5) Uani d . 1 A .
    C C332 0.40227(19) 0.9603(2) 1.09345(18) 0.0389(7) Uani d . 1 . .
    H H332 0.3623 1.0096 1.0618 0.047 Uiso calc R 1 A .
    C C333 0.4886(2) 0.9988(3) 1.1196(2) 0.0510(8) Uani d . 1 A .
    H H333 0.5073 1.074 1.1053 0.061 Uiso calc R 1 . .
    C C334 0.54615(18) 0.9282(3) 1.16566(18) 0.0431(8) Uani d . 1 . .
    H H334 0.6043 0.955 1.1839 0.052 Uiso calc R 1 A .
    C C335 0.52026(16) 0.8193(3) 1.18548(16) 0.0353(6) Uani d . 1 A .
    H H335 0.5605 0.7705 1.2172 0.042 Uiso calc R 1 . .
    C C336 0.43533(15) 0.7797(2) 1.15942(14) 0.0264(5) Uani d . 1 . .
    H H336 0.4181 0.7035 1.1729 0.032 Uiso calc R 1 A .
loop_
    _atom_site_aniso_label
    _atom_site_aniso_U_11
    _atom_site_aniso_U_22
    _atom_site_aniso_U_33
    _atom_site_aniso_U_12
    _atom_site_aniso_U_13
    _atom_site_aniso_U_23
    Rh1 0.01877(9) 0.01664(9) 0.02180(9) -0.00199(7) 0.00727(6) -0.00079(7)
    N11 0.0465(13) 0.0177(10) 0.0478(13) -0.0072(9) 0.0327(11) -0.0047(9)
    O12 0.0197(8) 0.0216(8) 0.0256(8) 0.0005(6) 0.0075(6) 0.0035(6)
    O14 0.0241(9) 0.0315(10) 0.0309(9) -0.0077(7) 0.0108(7) -0.0045(7)
    P13 0.0172(3) 0.0182(3) 0.0191(3) -0.0007(2) 0.0002(2) -0.0006(2)
    C1 0.083(2) 0.0238(15) 0.073(2) -0.0050(15) 0.055(2) -0.0111(15)
    C2 0.0384(14) 0.0220(13) 0.0393(14) -0.0005(11) 0.0201(12) -0.0043(11)
    C3 0.0271(12) 0.0248(13) 0.0297(12) 0.0038(10) 0.0134(10) -0.0004(10)
    C4 0.0169(10) 0.0277(12) 0.0223(11) 0.0033(9) 0.0038(9) 0.0054(9)
    C5 0.0247(12) 0.0372(15) 0.0349(13) -0.0004(11) 0.0128(10) 0.0068(11)
    C11A 0.0258(8) 0.0232(8) 0.0259(8) -0.0024(6) 0.0018(6) 0.0011(6)
    C12A 0.0258(8) 0.0232(8) 0.0259(8) -0.0024(6) 0.0018(6) 0.0011(6)
    C13A 0.0258(8) 0.0232(8) 0.0259(8) -0.0024(6) 0.0018(6) 0.0011(6)
    C14A 0.0258(8) 0.0232(8) 0.0259(8) -0.0024(6) 0.0018(6) 0.0011(6)
    C15A 0.0258(8) 0.0232(8) 0.0259(8) -0.0024(6) 0.0018(6) 0.0011(6)
    C16A 0.0258(8) 0.0232(8) 0.0259(8) -0.0024(6) 0.0018(6) 0.0011(6)
    C18A 0.0258(8) 0.0232(8) 0.0259(8) -0.0024(6) 0.0018(6) 0.0011(6)
    C17A 0.0258(8) 0.0232(8) 0.0259(8) -0.0024(6) 0.0018(6) 0.0011(6)
    C11B 0.0281(12) 0.0204(11) 0.0246(11) 0.0016(9) 0.0036(9) 0.0003(8)
    C12B 0.0281(12) 0.0204(11) 0.0246(11) 0.0016(9) 0.0036(9) 0.0003(8)
    C13B 0.0281(12) 0.0204(11) 0.0246(11) 0.0016(9) 0.0036(9) 0.0003(8)
    C14B 0.0281(12) 0.0204(11) 0.0246(11) 0.0016(9) 0.0036(9) 0.0003(8)
    C15B 0.0281(12) 0.0204(11) 0.0246(11) 0.0016(9) 0.0036(9) 0.0003(8)
    C16B 0.0281(12) 0.0204(11) 0.0246(11) 0.0016(9) 0.0036(9) 0.0003(8)
    C17B 0.0281(12) 0.0204(11) 0.0246(11) 0.0016(9) 0.0036(9) 0.0003(8)
    C18B 0.0281(12) 0.0204(11) 0.0246(11) 0.0016(9) 0.0036(9) 0.0003(8)
    C14 0.0238(11) 0.0192(12) 0.0216(11) -0.0045(9) 0.0027(9) -0.0031(9)
    C311 0.0201(11) 0.0193(11) 0.0242(11) 0.0002(9) 0.0009(9) -0.0020(9)
    C312 0.0232(12) 0.0279(13) 0.0267(12) 0.0035(10) -0.0017(9) -0.0048(10)
    C313 0.0363(14) 0.0400(16) 0.0242(12) 0.0017(12) -0.0009(11) -0.0116(11)
    C314 0.0320(14) 0.0462(17) 0.0345(14) 0.0044(12) 0.0106(11) -0.0135(12)
    C315 0.0201(12) 0.0439(17) 0.0459(16) -0.0004(11) 0.0072(11) -0.0112(13)
    C316 0.0235(12) 0.0312(14) 0.0319(13) -0.0013(10) 0.0007(10) -0.0085(11)
    C321 0.0280(12) 0.0199(12) 0.0231(11) -0.0001(10) -0.0034(9) -0.0003(9)
    C322 0.0483(16) 0.0230(13) 0.0267(12) 0.0066(12) -0.0043(11) -0.0046(10)
    C323 0.0585(19) 0.0243(14) 0.0386(15) 0.0148(13) -0.0064(14) 0.0002(11)
    C324 0.0529(18) 0.0312(15) 0.0298(13) 0.0095(13) -0.0065(12) 0.0074(11)
    C325 0.0469(16) 0.0383(16) 0.0230(12) 0.0103(13) -0.0008(11) 0.0022(11)
    C326 0.0340(14) 0.0248(13) 0.0246(12) 0.0081(10) -0.0023(10) 0.0009(10)
    C331 0.0200(11) 0.0286(12) 0.0190(10) -0.0059(9) 0.0035(9) -0.0027(9)
    C332 0.0405(16) 0.0334(16) 0.0423(15) -0.0137(12) -0.0020(13) 0.0053(12)
    C333 0.0503(19) 0.0486(19) 0.0550(19) -0.0328(16) 0.0110(15) -0.0046(16)
    C334 0.0240(13) 0.067(2) 0.0387(15) -0.0154(14) 0.0085(12) -0.0198(15)
    C335 0.0194(12) 0.0592(19) 0.0276(12) 0.0007(12) 0.0031(10) -0.0165(12)
    C336 0.0212(11) 0.0368(14) 0.0215(11) -0.0014(10) 0.0050(9) -0.0095(10)
loop_
    _geom_bond_atom_site_label_1
    _geom_bond_atom_site_label_2
    _geom_bond_site_symmetry_2
    _geom_bond_distance
    _geom_bond_publ_flag
    Rh1 C14 . 1.807(2) ?
    Rh1 O12 . 2.0280(15) ?
    Rh1 N11 . 2.069(2) ?
    Rh1 P13 . 2.2635(6) ?
    N11 C2 . 1.320(3) ?
    N11 C11A . 1.463(3) ?
    N11 C11B . 1.522(3) ?
    O12 C4 . 1.290(3) ?
    O14 C14 . 1.152(3) ?
    P13 C311 . 1.821(2) ?
    P13 C331 . 1.828(2) ?
    P13 C321 . 1.828(2) ?
    C1 C2 . 1.508(4) ?
    C1 H1A . 0.98 ?
    C1 H1B . 0.98 ?
    C1 H1C . 0.98 ?
    C2 C3 . 1.410(3) ?
    C3 C4 . 1.366(3) ?
    C3 H3 . 0.95 ?
    C4 C5 . 1.507(3) ?
    C5 H5A . 0.98 ?
    C5 H5B . 0.98 ?
    C5 H5C . 0.98 ?
    C11A C12A . 1.39 ?
    C11A C16A . 1.39 ?
    C12A C13A . 1.39 ?
    C12A C17A . 1.515(5) ?
    C13A C14A . 1.39 ?
    C13A C18A . 1.516(4) ?
    C14A C15A . 1.39 ?
    C14A H14A . 0.95 ?
    C15A C16A . 1.39 ?
    C15A H15A . 0.95 ?
    C16A H16A . 0.95 ?
    C18A H18A . 0.98 ?
    C18A H18B . 0.98 ?
    C18A H18C . 0.98 ?
    C17A H17A . 0.98 ?
    C17A H17B . 0.98 ?
    C17A H17C . 0.98 ?
    C11B C12B . 1.39 ?
    C11B C16B . 1.39 ?
    C12B C13B . 1.39 ?
    C12B C17B . 1.506(7) ?
    C13B C14B . 1.39 ?
    C13B C18B . 1.522(6) ?
    C14B C15B . 1.39 ?
    C14B H14B . 0.95 ?
    C15B C16B . 1.39 ?
    C15B H15B . 0.95 ?
    C16B H16B . 0.95 ?
    C17B H17D . 0.98 ?
    C17B H17E . 0.98 ?
    C17B H17F . 0.98 ?
    C18B H18D . 0.98 ?
    C18B H18E . 0.98 ?
    C18B H18F . 0.98 ?
    C311 C312 . 1.395(3) ?
    C311 C316 . 1.401(3) ?
    C312 C313 . 1.388(3) ?
    C312 H312 . 0.95 ?
    C313 C314 . 1.386(4) ?
    C313 H313 . 0.95 ?
    C314 C315 . 1.378(4) ?
    C314 H314 . 0.95 ?
    C315 C316 . 1.379(3) ?
    C315 H315 . 0.95 ?
    C316 H316 . 0.95 ?
    C321 C326 . 1.388(3) ?
    C321 C322 . 1.390(3) ?
    C322 C323 . 1.391(4) ?
    C322 H322 . 0.95 ?
    C323 C324 . 1.381(4) ?
    C323 H323 . 0.95 ?
    C324 C325 . 1.380(4) ?
    C324 H324 . 0.95 ?
    C325 C326 . 1.390(3) ?
    C325 H325 . 0.95 ?
    C326 H326 . 0.95 ?
    C331 C332 . 1.384(4) ?
    C331 C336 . 1.388(3) ?
    C332 C333 . 1.403(4) ?
    C332 H332 . 0.95 ?
    C333 C334 . 1.369(5) ?
    C333 H333 . 0.95 ?
    C334 C335 . 1.366(4) ?
    C334 H334 . 0.95 ?
    C335 C336 . 1.387(3) ?
    C335 H335 . 0.95 ?
    C336 H336 . 0.95 ?
loop_
    _geom_angle_atom_site_label_1
    _geom_angle_atom_site_label_2
    _geom_angle_atom_site_label_3
    _geom_angle_site_symmetry_1
    _geom_angle_site_symmetry_3
    _geom_angle
    _geom_angle_publ_flag
    C14 Rh1 O12 . . 176.48(9) ?
    C14 Rh1 N11 . . 93.62(9) ?
    O12 Rh1 N11 . . 89.53(7) ?
    C14 Rh1 P13 . . 91.86(7) ?
    O12 Rh1 P13 . . 84.97(5) ?
    N11 Rh1 P13 . . 174.49(6) ?
    C2 N11 C11A . . 114.9(2) ?
    C2 N11 C11B . . 117.8(2) ?
    C2 N11 Rh1 . . 125.77(17) ?
    C11A N11 Rh1 . . 117.14(17) ?
    C11B N11 Rh1 . . 113.14(19) ?
    C4 O12 Rh1 . . 126.75(15) ?
    C311 P13 C331 . . 103.07(10) ?
    C311 P13 C321 . . 104.96(11) ?
    C331 P13 C321 . . 103.48(11) ?
    C311 P13 Rh1 . . 118.23(8) ?
    C331 P13 Rh1 . . 112.44(8) ?
    C321 P13 Rh1 . . 113.14(8) ?
    C2 C1 H1A . . 109.5 ?
    C2 C1 H1B . . 109.5 ?
    H1A C1 H1B . . 109.5 ?
    C2 C1 H1C . . 109.5 ?
    H1A C1 H1C . . 109.5 ?
    H1B C1 H1C . . 109.5 ?
    N11 C2 C3 . . 123.8(2) ?
    N11 C2 C1 . . 120.3(2) ?
    C3 C2 C1 . . 115.8(2) ?
    C4 C3 C2 . . 127.4(2) ?
    C4 C3 H3 . . 116.3 ?
    C2 C3 H3 . . 116.3 ?
    O12 C4 C3 . . 126.1(2) ?
    O12 C4 C5 . . 113.6(2) ?
    C3 C4 C5 . . 120.3(2) ?
    C4 C5 H5A . . 109.5 ?
    C4 C5 H5B . . 109.5 ?
    H5A C5 H5B . . 109.5 ?
    C4 C5 H5C . . 109.5 ?
    H5A C5 H5C . . 109.5 ?
    H5B C5 H5C . . 109.5 ?
    C12A C11A C16A . . 120 ?
    C12A C11A N11 . . 114.94(19) ?
    C16A C11A N11 . . 125.06(19) ?
    C11A C12A C13A . . 120 ?
    C11A C12A C17A . . 118.8(2) ?
    C13A C12A C17A . . 121.2(2) ?
    C12A C13A C14A . . 120 ?
    C12A C13A C18A . . 121.9(2) ?
    C14A C13A C18A . . 118.0(2) ?
    C15A C14A C13A . . 120 ?
    C15A C14A H14A . . 120 ?
    C13A C14A H14A . . 120 ?
    C14A C15A C16A . . 120 ?
    C14A C15A H15A . . 120 ?
    C16A C15A H15A . . 120 ?
    C15A C16A C11A . . 120 ?
    C15A C16A H16A . . 120 ?
    C11A C16A H16A . . 120 ?
    C12B C11B C16B . . 120 ?
    C12B C11B N11 . . 112.0(2) ?
    C16B C11B N11 . . 128.0(2) ?
    C11B C12B C13B . . 120 ?
    C11B C12B C17B . . 119.6(3) ?
    C13B C12B C17B . . 120.4(3) ?
    C14B C13B C12B . . 120 ?
    C14B C13B C18B . . 118.6(3) ?
    C12B C13B C18B . . 121.4(3) ?
    C13B C14B C15B . . 120 ?
    C13B C14B H14B . . 120 ?
    C15B C14B H14B . . 120 ?
    C16B C15B C14B . . 120 ?
    C16B C15B H15B . . 120 ?
    C14B C15B H15B . . 120 ?
    C15B C16B C11B . . 120 ?
    C15B C16B H16B . . 120 ?
    C11B C16B H16B . . 120 ?
    C12B C17B H17D . . 109.5 ?
    C12B C17B H17E . . 109.5 ?
    H17D C17B H17E . . 109.5 ?
    C12B C17B H17F . . 109.5 ?
    H17D C17B H17F . . 109.5 ?
    H17E C17B H17F . . 109.5 ?
    C13B C18B H18D . . 109.5 ?
    C13B C18B H18E . . 109.5 ?
    H18D C18B H18E . . 109.5 ?
    C13B C18B H18F . . 109.5 ?
    H18D C18B H18F . . 109.5 ?
    H18E C18B H18F . . 109.5 ?
    O14 C14 Rh1 . . 178.1(2) ?
    C312 C311 C316 . . 118.8(2) ?
    C312 C311 P13 . . 122.29(17) ?
    C316 C311 P13 . . 118.70(17) ?
    C313 C312 C311 . . 120.4(2) ?
    C313 C312 H312 . . 119.8 ?
    C311 C312 H312 . . 119.8 ?
    C314 C313 C312 . . 120.0(2) ?
    C314 C313 H313 . . 120 ?
    C312 C313 H313 . . 120 ?
    C315 C314 C313 . . 120.1(2) ?
    C315 C314 H314 . . 120 ?
    C313 C314 H314 . . 120 ?
    C314 C315 C316 . . 120.5(2) ?
    C314 C315 H315 . . 119.7 ?
    C316 C315 H315 . . 119.7 ?
    C315 C316 C311 . . 120.2(2) ?
    C315 C316 H316 . . 119.9 ?
    C311 C316 H316 . . 119.9 ?
    C326 C321 C322 . . 119.0(2) ?
    C326 C321 P13 . . 117.40(18) ?
    C322 C321 P13 . . 123.59(18) ?
    C321 C322 C323 . . 120.0(2) ?
    C321 C322 H322 . . 120 ?
    C323 C322 H322 . . 120 ?
    C324 C323 C322 . . 120.8(2) ?
    C324 C323 H323 . . 119.6 ?
    C322 C323 H323 . . 119.6 ?
    C325 C324 C323 . . 119.3(2) ?
    C325 C324 H324 . . 120.3 ?
    C323 C324 H324 . . 120.3 ?
    C324 C325 C326 . . 120.3(2) ?
    C324 C325 H325 . . 119.9 ?
    C326 C325 H325 . . 119.9 ?
    C321 C326 C325 . . 120.6(2) ?
    C321 C326 H326 . . 119.7 ?
    C325 C326 H326 . . 119.7 ?
    C332 C331 C336 . . 119.0(2) ?
    C332 C331 P13 . . 122.3(2) ?
    C336 C331 P13 . . 118.61(18) ?
    C331 C332 C333 . . 119.8(3) ?
    C331 C332 H332 . . 120.1 ?
    C333 C332 H332 . . 120.1 ?
    C334 C333 C332 . . 120.2(3) ?
    C334 C333 H333 . . 119.9 ?
    C332 C333 H333 . . 119.9 ?
    C335 C334 C333 . . 120.3(3) ?
    C335 C334 H334 . . 119.9 ?
    C333 C334 H334 . . 119.9 ?
    C334 C335 C336 . . 120.2(3) ?
    C334 C335 H335 . . 119.9 ?
    C336 C335 H335 . . 119.9 ?
    C335 C336 C331 . . 120.5(3) ?
    C335 C336 H336 . . 119.7 ?
    C331 C336 H336 . . 119.7 ?
loop_
    _geom_torsion_atom_site_label_1
    _geom_torsion_atom_site_label_2
    _geom_torsion_atom_site_label_3
    _geom_torsion_atom_site_label_4
    _geom_torsion_site_symmetry_1
    _geom_torsion_site_symmetry_2
    _geom_torsion_site_symmetry_3
    _geom_torsion_site_symmetry_4
    _geom_torsion
    _geom_torsion_publ_flag
    C14 Rh1 N11 C2 . . . . 174.7(3) ?
    O12 Rh1 N11 C2 . . . . -3.8(3) ?
    C14 Rh1 N11 C11A . . . . -23.0(2) ?
    O12 Rh1 N11 C11A . . . . 158.5(2) ?
    C14 Rh1 N11 C11B . . . . 15.6(2) ?
    O12 Rh1 N11 C11B . . . . -162.8(2) ?
    N11 Rh1 O12 C4 . . . . 8.13(19) ?
    P13 Rh1 O12 C4 . . . . -171.45(18) ?
    C14 Rh1 P13 C311 . . . . 16.41(11) ?
    O12 Rh1 P13 C311 . . . . -165.13(10) ?
    C14 Rh1 P13 C331 . . . . 136.38(11) ?
    O12 Rh1 P13 C331 . . . . -45.16(9) ?
    C14 Rh1 P13 C321 . . . . -106.82(11) ?
    O12 Rh1 P13 C321 . . . . 71.63(10) ?
    C11A N11 C2 C3 . . . . -164.1(3) ?
    C11B N11 C2 C3 . . . . 156.7(3) ?
    Rh1 N11 C2 C3 . . . . -1.5(4) ?
    C11A N11 C2 C1 . . . . 16.8(4) ?
    C11B N11 C2 C1 . . . . -22.4(4) ?
    Rh1 N11 C2 C1 . . . . 179.4(2) ?
    N11 C2 C3 C4 . . . . 5.4(5) ?
    C1 C2 C3 C4 . . . . -175.5(3) ?
    Rh1 O12 C4 C3 . . . . -7.5(3) ?
    Rh1 O12 C4 C5 . . . . 171.45(15) ?
    C2 C3 C4 O12 . . . . -0.5(4) ?
    C2 C3 C4 C5 . . . . -179.4(3) ?
    C2 N11 C11A C12A . . . . -98.8(3) ?
    C11B N11 C11A C12A . . . . 4.8(3) ?
    Rh1 N11 C11A C12A . . . . 97.0(2) ?
    C2 N11 C11A C16A . . . . 81.7(3) ?
    C11B N11 C11A C16A . . . . -174.7(4) ?
    Rh1 N11 C11A C16A . . . . -82.5(2) ?
    C16A C11A C12A C13A . . . . 0 ?
    N11 C11A C12A C13A . . . . -179.5(3) ?
    C16A C11A C12A C17A . . . . 178.9(3) ?
    N11 C11A C12A C17A . . . . -0.6(3) ?
    C11A C12A C13A C14A . . . . 0 ?
    C17A C12A C13A C14A . . . . -178.9(3) ?
    C11A C12A C13A C18A . . . . -176.5(3) ?
    C17A C12A C13A C18A . . . . 4.6(4) ?
    C12A C13A C14A C15A . . . . 0 ?
    C18A C13A C14A C15A . . . . 176.7(3) ?
    C13A C14A C15A C16A . . . . 0 ?
    C14A C15A C16A C11A . . . . 0 ?
    C12A C11A C16A C15A . . . . 0 ?
    N11 C11A C16A C15A . . . . 179.5(3) ?
    C2 N11 C11B C12B . . . . 98.0(3) ?
    C11A N11 C11B C12B . . . . 3.6(3) ?
    Rh1 N11 C11B C12B . . . . -101.2(2) ?
    C2 N11 C11B C16B . . . . -84.8(3) ?
    C11A N11 C11B C16B . . . . -179.2(5) ?
    Rh1 N11 C11B C16B . . . . 76.1(3) ?
    C16B C11B C12B C13B . . . . 0 ?
    N11 C11B C12B C13B . . . . 177.5(3) ?
    C16B C11B C12B C17B . . . . -178.1(4) ?
    N11 C11B C12B C17B . . . . -0.6(4) ?
    C11B C12B C13B C14B . . . . 0 ?
    C17B C12B C13B C14B . . . . 178.1(4) ?
    C11B C12B C13B C18B . . . . -178.8(4) ?
    C17B C12B C13B C18B . . . . -0.7(5) ?
    C12B C13B C14B C15B . . . . 0 ?
    C18B C13B C14B C15B . . . . 178.8(4) ?
    C13B C14B C15B C16B . . . . 0 ?
    C14B C15B C16B C11B . . . . 0 ?
    C12B C11B C16B C15B . . . . 0 ?
    N11 C11B C16B C15B . . . . -177.0(4) ?
    C331 P13 C311 C312 . . . . -16.6(2) ?
    C321 P13 C311 C312 . . . . -124.6(2) ?
    Rh1 P13 C311 C312 . . . . 108.17(19) ?
    C331 P13 C311 C316 . . . . 168.3(2) ?
    C321 P13 C311 C316 . . . . 60.2(2) ?
    Rh1 P13 C311 C316 . . . . -67.0(2) ?
    C316 C311 C312 C313 . . . . 0.9(4) ?
    P13 C311 C312 C313 . . . . -174.3(2) ?
    C311 C312 C313 C314 . . . . -0.9(4) ?
    C312 C313 C314 C315 . . . . 0.4(4) ?
    C313 C314 C315 C316 . . . . 0.1(5) ?
    C314 C315 C316 C311 . . . . -0.2(4) ?
    C312 C311 C316 C315 . . . . -0.3(4) ?
    P13 C311 C316 C315 . . . . 175.1(2) ?
    C311 P13 C321 C326 . . . . -166.46(19) ?
    C331 P13 C321 C326 . . . . 85.8(2) ?
    Rh1 P13 C321 C326 . . . . -36.2(2) ?
    C311 P13 C321 C322 . . . . 15.4(2) ?
    C331 P13 C321 C322 . . . . -92.3(2) ?
    Rh1 P13 C321 C322 . . . . 145.7(2) ?
    C326 C321 C322 C323 . . . . 0.6(4) ?
    P13 C321 C322 C323 . . . . 178.7(2) ?
    C321 C322 C323 C324 . . . . -1.0(4) ?
    C322 C323 C324 C325 . . . . 0.6(5) ?
    C323 C324 C325 C326 . . . . 0.2(5) ?
    C322 C321 C326 C325 . . . . 0.1(4) ?
    P13 C321 C326 C325 . . . . -178.1(2) ?
    C324 C325 C326 C321 . . . . -0.5(4) ?
    C311 P13 C331 C332 . . . . -83.3(2) ?
    C321 P13 C331 C332 . . . . 25.9(2) ?
    Rh1 P13 C331 C332 . . . . 148.32(19) ?
    C311 P13 C331 C336 . . . . 93.63(19) ?
    C321 P13 C331 C336 . . . . -157.22(18) ?
    Rh1 P13 C331 C336 . . . . -34.78(19) ?
    C336 C331 C332 C333 . . . . -0.7(4) ?
    P13 C331 C332 C333 . . . . 176.2(2) ?
    C331 C332 C333 C334 . . . . -0.4(4) ?
    C332 C333 C334 C335 . . . . 0.9(4) ?
    C333 C334 C335 C336 . . . . -0.3(4) ?
    C334 C335 C336 C331 . . . . -0.8(3) ?
    C332 C331 C336 C335 . . . . 1.3(3) ?
    P13 C331 C336 C335 . . . . -175.74(17) ?
loop_
    _geom_hbond_atom_site_label_D
    _geom_hbond_atom_site_label_H
    _geom_hbond_atom_site_label_A
    _geom_hbond_site_symmetry_A
    _geom_hbond_distance_DH
    _geom_hbond_distance_HA
    _geom_hbond_distance_DA
    _geom_hbond_angle_DHA
    C326 H326 O12 . 0.95 2.36 3.177(3) 143
