# Supplementary material for: Carbon­yl[4-(2,3-dimethyl­phenyl­amino)pent-3-en-2-onato-κ2 N,O](triphenyl­phosphine-κP)rhodium(I)
Source: Acta Crystallogr Sect E Struct Rep Online. 2009 Oct 7;65(Pt 11):m1321–2. doi: 10.1107/S1600536809039816 (PMC2971050; doi:10.1107/S1600536809039816)
Supplement: Supplementary file 2 [file e-65-m1321-Isup2.hkl]

#
# h,k,l, Fc-squared, Fo-squared, sigma(Fo-squared) and status flag
#
data_I
_shelx_title ' 8Ltv2_0m in P2(1)/c'
_shelx_refln_list_code          4
_shelx_F_calc_maximum      295.86
_exptl_crystal_F_000      1224.00
_reflns_d_resolution_high  0.7445
 
loop_
 _symmetry_equiv_pos_as_xyz
 'x, y, z'
 '-x, y+1/2, -z+1/2'
 '-x, -y, -z'
 'x, -y-1/2, z-1/2'
 
_cell_length_a    14.9077
_cell_length_b    11.6202
_cell_length_c    16.0256
_cell_angle_alpha  90.000
_cell_angle_beta   93.521
_cell_angle_gamma  90.000
 
_shelx_F_squared_multiplier     1.000
 
loop_
 _refln_index_h
 _refln_index_k
 _refln_index_l
 _refln_F_squared_calc
 _refln_F_squared_meas
 _refln_F_squared_sigma
 _refln_observed_status
   1   0   0      454.27       -1.73      0.86 o
   2   0   0    83990.74    84539.50    990.95 o
   3   0   0    11012.60    11398.70    143.62 o
   4   0   0    25937.15    26020.18    315.23 o
   5   0   0     1207.74     1110.90     27.05 o
   6   0   0    37513.57    38717.52    468.31 o
   7   0   0      411.36      228.18     16.37 o
   8   0   0    28775.17    28706.53    375.31 o
   9   0   0     3693.77     3565.62    109.77 o
  10   0   0     5517.81     5486.45    119.05 o
  11   0   0     8341.96     8556.28    189.70 o
  12   0   0     6835.15     6964.14    149.60 o
  13   0   0     3316.12     3424.64    113.81 o
  14   0   0     7526.94     7609.17    233.12 o
  15   0   0     2069.23     2344.92     98.49 o
  16   0   0     1392.11     1461.52     84.51 o
  17   0   0     3417.97     3859.79    169.15 o
  18   0   0      611.31      743.45    125.70 o
  19   0   0     3786.02     3871.68    263.08 o
   1   1   0    23799.98    24504.81    226.99 o
   2   1   0     2322.44     2316.36     25.28 o
   3   1   0    14474.41    14703.11    129.58 o
   4   1   0      590.58      769.16     14.23 o
   5   1   0    22981.91    23333.23    204.86 o
   6   1   0     1261.51     1593.76     25.69 o
   7   1   0    16589.70    17203.59    163.85 o
   8   1   0      759.09      656.61     20.57 o
   9   1   0     4922.32     4798.26     79.53 o
  10   1   0     3723.60     3548.23     67.51 o
  11   1   0     5351.35     5310.88     91.73 o
  12   1   0     2842.06     2613.53     70.21 o
  13   1   0     1409.54     1436.61     46.51 o
  14   1   0      832.26      698.38     39.62 o
  15   1   0     1569.51     1647.90     59.58 o
  16   1   0      546.89      600.78     43.18 o
  17   1   0      632.57      691.96     55.75 o
  18   1   0     1452.58     1565.43    118.31 o
  19   1   0      417.86      428.91    101.01 o
   0   2   0      274.67      285.57     18.40 o
   1   2   0     1003.01     1029.41     16.30 o
   2   2   0      117.58       82.37      5.38 o
   3   2   0     7086.65     7335.38     82.23 o
   4   2   0     1892.51     2053.87     29.46 o
   5   2   0     1670.09     1733.10     29.00 o
   6   2   0       91.86      123.38      8.58 o
   7   2   0      303.84      253.15     12.63 o
   8   2   0       29.09       24.83      6.84 o
   9   2   0     2103.68     2141.23     47.54 o
  10   2   0      100.03      126.03     14.44 o
  11   2   0       15.89        1.66      9.07 o
  12   2   0      495.32      426.64     32.27 o
  13   2   0      241.29      251.23     24.28 o
  14   2   0      428.37      409.48     35.06 o
  15   2   0       12.82       -6.72     12.16 o
  16   2   0       72.28       18.49     15.59 o
  17   2   0       62.91       94.09     23.44 o
  18   2   0       17.82      -20.18     29.52 o
  19   2   0       34.27       76.18     42.68 o
   1   3   0    59024.34    59768.61    574.67 o
   2   3   0     4602.37     4921.68     60.06 o
   3   3   0     7900.64     7692.52     80.04 o
   4   3   0      510.58      443.28     13.74 o
   5   3   0    10127.60     9991.56    104.22 o
   6   3   0      527.72      645.73     21.86 o
   7   3   0    11117.04    11773.74    148.98 o
   8   3   0       45.36       62.13      9.35 o
   9   3   0     3162.22     2891.65     63.20 o
  10   3   0      730.62      651.40     29.05 o
  11   3   0      792.78      858.97     41.49 o
  12   3   0      414.28      496.63     29.32 o
  13   3   0     3164.41     3256.49     88.72 o
  14   3   0      967.35      993.95     64.31 o
  15   3   0      392.43      397.39     33.62 o
  16   3   0       85.17      113.48     21.45 o
  17   3   0      285.62      296.87     45.99 o
  18   3   0      600.70      587.35     81.31 o
  19   3   0      705.24      950.75    127.50 o
   0   4   0    41188.29    41558.82    618.71 o
   1   4   0      399.93      411.50     17.03 o
   2   4   0    19605.70    20444.94    199.51 o
   3   4   0      465.71      392.35     13.54 o
   4   4   0    10983.55    11352.03    116.24 o
   5   4   0      758.86      584.76     19.21 o
   6   4   0    14454.35    14555.42    182.78 o
   7   4   0      820.32     1002.14     28.99 o
   8   4   0     8729.58     8683.33    126.60 o
   9   4   0       26.00        6.44      6.78 o
  10   4   0     4229.48     4152.70     72.83 o
  11   4   0     1637.24     1600.10     46.36 o
  12   4   0     1180.83     1292.68     60.70 o
  13   4   0      303.32      217.06     23.92 o
  14   4   0     1658.40     1521.18     57.24 o
  15   4   0      423.31      386.96     33.85 o
  16   4   0      678.35      594.42     41.78 o
  17   4   0      437.03      398.24     68.68 o
  18   4   0      643.32      540.84     77.84 o
  19   4   0     1543.07     1687.13    199.33 o
   1   5   0     5102.47     5664.55     72.86 o
   2   5   0     1472.83     1553.99     29.44 o
   3   5   0     1301.41     1311.18     30.84 o
   4   5   0      206.45      257.49     13.83 o
   5   5   0      384.78      386.09     26.77 o
   6   5   0      540.00      522.21     24.13 o
   7   5   0      239.27      256.47     20.88 o
   8   5   0       89.11      115.07     14.81 o
   9   5   0     3010.68     3125.07     70.81 o
  10   5   0      535.57      553.90     36.38 o
  11   5   0       27.28       54.25     12.65 o
  12   5   0       11.41       24.12     12.08 o
  13   5   0      187.23      172.68     22.44 o
  14   5   0       21.32       17.79     14.19 o
  15   5   0      405.30      480.73     37.48 o
  16   5   0       60.20       48.06     22.54 o
  17   5   0      186.04       81.97     41.14 o
  18   5   0      167.18      217.43     62.85 o
   0   6   0     8983.81     9168.11    198.42 o
   1   6   0        4.45        3.27      5.56 o
   2   6   0     6264.15     5810.73    113.97 o
   3   6   0      673.07      731.14     27.09 o
   4   6   0     3426.67     3585.83     62.07 o
   5   6   0     1025.07     1101.90     36.90 o
   6   6   0     8805.38     8772.89    139.79 o
   7   6   0      955.07      937.97     37.03 o
   8   6   0      365.48      342.89     25.36 o
   9   6   0       17.44       24.92     10.55 o
  10   6   0     1411.15     1507.12     57.09 o
  11   6   0      384.52      380.53     26.61 o
  12   6   0     1666.08     1833.57     65.88 o
  13   6   0      196.67      218.69     25.55 o
  14   6   0      904.99      970.59     56.48 o
  15   6   0      305.93      223.57     30.76 o
  16   6   0        2.59       21.68     24.49 o
  17   6   0      760.18      852.88     93.62 o
  18   6   0       25.39        0.90     61.06 o
   1   7   0    13292.66    12807.80    246.18 o
   2   7   0      228.98      238.88     23.90 o
   3   7   0     9647.39     9738.69    165.99 o
   4   7   0      128.18      177.60     20.18 o
   5   7   0     8871.32     8553.73    154.21 o
   6   7   0      639.04      560.65     31.03 o
   7   7   0     4402.78     4259.34     88.54 o
   8   7   0      727.48      769.35     48.32 o
   9   7   0     9328.36     9199.35    155.10 o
  10   7   0     1935.86     1957.00     60.12 o
  11   7   0     2380.57     2510.09     69.83 o
  12   7   0      212.10      249.58     24.05 o
  13   7   0      702.08      726.79     39.63 o
  14   7   0     1019.34     1008.98     51.35 o
  15   7   0      421.72      492.25     49.08 o
  16   7   0      549.06      581.87     77.86 o
  17   7   0      769.48      792.83    145.46 o
   0   8   0     1497.66     1648.52    119.42 o
   1   8   0       16.92        9.07      9.15 o
   2   8   0     1902.35     1896.86     56.72 o
   3   8   0      118.03      105.40     16.34 o
   4   8   0     1282.25     1325.45     49.16 o
   5   8   0       32.51       30.96     12.43 o
   6   8   0       70.14       58.90     14.60 o
   7   8   0     1508.74     1380.79     49.48 o
   8   8   0       25.31       41.66     13.31 o
   9   8   0       34.26       10.22     16.55 o
  10   8   0      675.10      733.85     41.22 o
  11   8   0        2.77        9.90     13.67 o
  12   8   0      191.22      198.93     25.69 o
  13   8   0       18.55       33.86     15.33 o
  14   8   0      197.03      200.52     31.28 o
  15   8   0      123.56       49.98     50.28 o
  16   8   0      315.34      216.59     57.97 o
  17   8   0       11.51       17.06     65.55 o
   1   9   0     2207.57     2232.98     73.36 o
   2   9   0      615.55      635.87     37.67 o
   3   9   0     1211.78     1252.91     52.54 o
   4   9   0      335.66      343.76     30.49 o
   5   9   0     1309.48     1343.09     54.99 o
   6   9   0      542.15      498.89     36.96 o
   7   9   0     1247.61     1181.94     56.24 o
   8   9   0       62.19       60.85     16.53 o
   9   9   0        2.06        5.27     13.21 o
  10   9   0       79.45       95.19     18.59 o
  11   9   0      801.84      859.99     48.00 o
  12   9   0      323.07      304.46     35.40 o
  13   9   0     1453.84     1741.45     72.60 o
  14   9   0       46.59       46.49     27.70 o
  15   9   0       20.99       36.93     37.70 o
  16   9   0      217.98       48.49     71.83 o
   0  10   0     6307.22     6521.93    214.16 o
   1  10   0       10.21       -1.24     12.95 o
   2  10   0     8389.40     8259.79    179.38 o
   3  10   0        0.25       -2.45     10.55 o
   4  10   0    13702.40    13168.28    210.17 o
   5  10   0      982.79      940.44     49.83 o
   6  10   0     3273.59     3293.97     92.39 o
   7  10   0     2080.10     2094.37     72.54 o
   8  10   0     3151.67     3424.76     96.98 o
   9  10   0     1336.48     1441.23     64.29 o
  10  10   0     4380.03     4693.96    120.43 o
  11  10   0     1134.18     1101.50     76.98 o
  12  10   0     3297.81     3260.74    129.56 o
  13  10   0     1591.87     1674.20     95.13 o
  14  10   0      668.08      883.07     96.12 o
  15  10   0     1635.69     1640.44    201.13 o
   1  11   0     5370.71     5722.20    144.30 o
   2  11   0      261.02      333.87     37.45 o
   3  11   0     7333.95     7332.04    142.35 o
   4  11   0      211.64      170.24     23.44 o
   5  11   0     7663.24     7961.92    151.82 o
   6  11   0      463.48      347.74     35.60 o
   7  11   0     3005.16     3311.15     98.17 o
   8  11   0      695.75      794.89     58.93 o
   9  11   0     4268.18     4750.76    160.86 o
  10  11   0      733.45      697.93     67.02 o
  11  11   0     2697.36     2905.04    123.13 o
  12  11   0      425.20      492.94    106.85 o
   0  12   0      339.20      205.31     46.64 o
   1  12   0      159.34      150.56     27.95 o
   2  12   0      259.66      224.48     40.58 o
   3  12   0      347.32      298.56     34.06 o
   4  12   0      392.48      417.28     36.81 o
   5  12   0       30.40        3.50     15.24 o
   6  12   0      455.90      381.33     71.04 o
   7  12   0       79.62       71.43     29.10 o
   8  12   0      419.77      307.42     46.49 o
   9  12   0       99.51       55.95     29.12 o
  10  12   0      390.18      407.23     70.93 o
  11  12   0       11.48       61.95     55.67 o
  12  12   0       19.74      108.64     70.04 o
   1  13   0      936.66      979.09     78.20 o
   2  13   0      141.41       67.89     40.50 o
   3  13   0     1670.10     1506.89     93.77 o
   4  13   0        0.15       19.38     25.49 o
   5  13   0      689.96      559.82     73.96 o
   6  13   0       59.45       13.52     24.57 o
   7  13   0      707.59      774.54     74.99 o
   8  13   0      214.75      174.19     76.32 o
   9  13   0      371.24      365.44     99.67 o
  10  13   0      279.09      328.63     94.28 o
  11  13   0      621.75      601.58    133.78 o
   0  14   0      937.72      776.67    128.40 o
   1  14   0        0.92       -3.03     25.75 o
   2  14   0     1488.10     1415.79     96.95 o
   3  14   0      180.21      174.76     42.33 o
   4  14   0     1871.72     1797.48    107.88 o
   5  14   0      253.80      492.94    120.32 o
   6  14   0     1009.15     1096.32    175.09 o
   7  14   0      334.68      352.87    106.85 o
   8  14   0     1200.58     1358.50    192.15 o
 -19   1   1      685.08      743.79     93.04 o
 -18   1   1     1055.21     1049.28    171.95 o
 -17   1   1     1156.17     1228.43     71.97 o
 -16   1   1      906.20      799.10     51.87 o
 -15   1   1      815.06      780.70     43.86 o
 -14   1   1     1516.79     1497.88     55.22 o
 -13   1   1      296.07      267.78     25.39 o
 -12   1   1     3693.12     3668.07    100.45 o
 -11   1   1      152.36      155.89     16.00 o
 -10   1   1     3315.70     3421.97     66.32 o
  -9   1   1        0.68        4.06      6.42 o
  -8   1   1     8719.49     8855.17    127.17 o
  -7   1   1      179.70      204.50     11.33 o
  -6   1   1    24751.97    25542.26    225.81 o
  -5   1   1     1476.00     1495.62     27.10 o
  -4   1   1     1444.27     1599.37     22.61 o
  -3   1   1       23.76       44.84      5.23 o
  -2   1   1     7057.71     7230.38     66.39 o
  -1   1   1      142.48      124.69      4.10 o
   0   1   1    16662.67    16106.86    179.33 o
   1   1   1     2371.66     2337.15     28.96 o
   2   1   1    14561.70    15412.19    146.26 o
   3   1   1    31091.68    31783.83    281.77 o
   4   1   1     4038.23     4099.79     43.64 o
   5   1   1     7816.86     7682.52     79.49 o
   6   1   1     4305.84     4160.53     54.34 o
   7   1   1     1425.48     1453.73     26.73 o
   8   1   1     3207.22     2993.43     46.31 o
   9   1   1     4756.40     4748.13     76.19 o
  10   1   1      810.46      847.31     30.44 o
  11   1   1     6185.74     6018.09    101.98 o
  12   1   1      522.34      489.02     27.40 o
  13   1   1     2363.97     2454.25     55.33 o
  14   1   1     1797.84     1680.56     56.80 o
  15   1   1     1001.89     1129.40     56.62 o
  16   1   1       15.14       27.85     15.95 o
  17   1   1      970.59     1049.46     65.74 o
  18   1   1      130.44      102.87     45.20 o
  19   1   1      932.11      844.36     96.45 o
 -19   2   1     1156.09     1264.44    332.67 o
 -18   2   1      328.22      291.98     60.94 o
 -17   2   1     1612.75     1544.09     80.33 o
 -16   2   1      280.74      260.00     29.78 o
 -15   2   1      711.01      711.12     42.05 o
 -14   2   1      872.10      899.96     44.68 o
 -13   2   1     1935.00     1951.14     58.81 o
 -12   2   1       23.52       29.69     12.03 o
 -11   2   1     3067.48     3185.98     99.70 o
 -10   2   1     1435.69     1551.40     41.68 o
  -9   2   1     6603.24     6757.40    103.48 o
  -8   2   1      115.25       97.34     10.10 o
  -7   2   1     7519.55     7729.63    124.82 o
  -6   2   1      550.78      569.80     15.22 o
  -5   2   1     5284.88     5268.11     60.70 o
  -4   2   1      114.48       85.02      6.50 o
  -3   2   1     4581.51     4378.63     46.76 o
  -2   2   1     1396.27     1361.48     22.01 o
  -1   2   1      149.04      162.94      6.14 o
   0   2   1     8150.94     8059.16     79.86 o
   1   2   1     3594.34     3461.19     39.11 o
   2   2   1     8412.68     8548.91     86.47 o
   3   2   1        7.54       14.62      5.00 o
   4   2   1       87.96      110.05      6.43 o
   5   2   1     1441.44     1376.78     22.40 o
   6   2   1     6262.45     6309.72     70.72 o
   7   2   1      416.30      305.50     12.98 o
   8   2   1     6796.61     6940.06     89.90 o
   9   2   1     6823.30     6649.79    101.28 o
  10   2   1     6758.54     7081.08    108.99 o
  11   2   1     2907.76     2865.88     61.43 o
  12   2   1     3888.62     4229.19     97.60 o
  13   2   1     1189.85     1080.62     47.10 o
  14   2   1     1498.59     1554.95     56.41 o
  15   2   1      311.76      362.89     31.87 o
  16   2   1      669.82      680.33     43.68 o
  17   2   1      130.52       98.51     27.40 o
  18   2   1      620.99      771.60     71.00 o
  19   2   1      357.52      353.49     69.47 o
 -19   3   1       11.25      -42.67     35.19 o
 -18   3   1      187.63      128.79     45.13 o
 -17   3   1        4.36       12.86     21.22 o
 -16   3   1       29.01       11.24     15.28 o
 -15   3   1       95.66       89.60     18.49 o
 -14   3   1      349.62      406.25     32.38 o
 -13   3   1       45.68       34.79     12.86 o
 -12   3   1       39.22        8.56      9.86 o
 -11   3   1       39.43       29.05     11.24 o
 -10   3   1     1011.37      934.40     45.85 o
  -9   3   1       80.72       58.82     10.45 o
  -8   3   1      176.61      161.21     12.74 o
  -7   3   1        4.47       -2.84      4.62 o
  -6   3   1     1118.39     1354.94     26.49 o
  -5   3   1      166.13      106.08      7.78 o
  -4   3   1       96.30      176.16      9.00 o
  -3   3   1     7550.46     8079.32     80.41 o
  -2   3   1     6735.32     6627.41     69.40 o
  -1   3   1     1480.89     1468.45     22.94 o
   0   3   1     6410.03     6770.55     75.51 o
   1   3   1      257.98      282.22     10.16 o
   2   3   1      899.87     1040.77     21.33 o
   3   3   1      287.65      314.95     10.92 o
   4   3   1       66.78       95.53      7.16 o
   5   3   1     1538.94     1662.68     29.66 o
   6   3   1     1059.12     1192.36     23.40 o
   7   3   1       83.18       97.35      8.93 o
   8   3   1       94.23      118.51     10.93 o
   9   3   1     1453.37     1504.24     50.57 o
  10   3   1      272.02      279.93     20.24 o
  11   3   1      222.93      189.47     20.00 o
  12   3   1      877.72      846.39     35.46 o
  13   3   1      584.24      606.14     32.53 o
  14   3   1       34.56       22.25     13.17 o
  15   3   1      118.65      103.75     23.02 o
  16   3   1        1.50      -25.93     14.96 o
  17   3   1       48.49       38.75     23.06 o
  18   3   1      215.55      204.11     61.95 o
  19   3   1       10.88       97.87     68.24 o
 -19   4   1     1669.22     1563.87    172.39 o
 -18   4   1      566.04      609.35     84.54 o
 -17   4   1     1137.50     1181.19     84.92 o
 -16   4   1      729.76      883.31     55.07 o
 -15   4   1      722.35      899.11     48.04 o
 -14   4   1      252.29      287.22     31.19 o
 -13   4   1     3505.78     3542.96     86.47 o
 -12   4   1      665.98      697.76     37.54 o
 -11   4   1     5194.96     4881.98    104.13 o
 -10   4   1      193.64      143.66     17.14 o
  -9   4   1     4392.64     3800.63     67.51 o
  -8   4   1       13.78       20.18      9.24 o
  -7   4   1     2921.26     2688.50     51.18 o
  -6   4   1       30.73       33.29      8.17 o
  -5   4   1     9807.95     9631.67    103.56 o
  -4   4   1     1485.21     1608.54     37.68 o
  -3   4   1     4428.40     4289.44     52.80 o
  -2   4   1     8386.75     8773.30     94.95 o
  -1   4   1    21051.85    20831.64    201.96 o
   0   4   1     2259.00     2370.95     34.30 o
   1   4   1    12022.98    11827.21    135.70 o
   2   4   1       12.12       40.27      5.99 o
   3   4   1     2915.39     2787.50     40.63 o
   4   4   1     1732.65     1662.67     28.71 o
   5   4   1     1802.39     1752.86     35.79 o
   6   4   1     5925.78     5642.17     76.97 o
   7   4   1     2658.72     2545.95     48.80 o
   8   4   1     3814.21     3658.21     66.69 o
   9   4   1      654.56      632.08     33.04 o
  10   4   1     2097.50     1995.10     45.52 o
  11   4   1      273.74      330.86     23.57 o
  12   4   1     3210.06     3156.70     69.73 o
  13   4   1      326.06      365.31     29.79 o
  14   4   1     1179.17     1276.62     61.30 o
  15   4   1      221.68      214.57     25.18 o
  16   4   1     1144.37     1262.06     73.87 o
  17   4   1      133.51       82.88     28.59 o
  18   4   1      765.84      870.07    153.09 o
  19   4   1       32.63      -13.47     68.24 o
 -18   5   1     2211.12     2257.08    287.32 o
 -17   5   1     1351.04     1497.83    106.07 o
 -16   5   1     3748.14     3731.72    234.18 o
 -15   5   1     1077.41     1033.40     51.91 o
 -14   5   1     4626.27     4506.81    103.23 o
 -13   5   1     1635.14     1610.88     56.95 o
 -12   5   1    11750.62    11430.93    185.08 o
 -11   5   1     1739.18     1728.98     49.80 o
 -10   5   1     4660.04     4984.96     90.65 o
  -9   5   1      741.95      715.55     33.75 o
  -8   5   1    12306.82    12139.79    169.10 o
  -7   5   1      131.72      113.79     14.44 o
  -6   5   1    16608.50    16167.37    207.24 o
  -5   5   1       88.24      103.90     10.34 o
  -4   5   1    11660.96    10969.09    128.33 o
  -3   5   1     1063.44     1108.34     24.74 o
  -2   5   1    17604.88    17026.30    165.95 o
  -1   5   1     1326.00     1200.01     33.98 o
   0   5   1    53554.09    54988.27    510.22 o
   1   5   1     5243.13     5291.99     65.67 o
   2   5   1    14896.17    14189.21    147.28 o
   3   5   1     2522.47     2383.49     40.79 o
   4   5   1     8946.48     8537.48    110.77 o
   5   5   1     8674.48     8720.78    114.71 o
   6   5   1     3625.48     3423.25     77.48 o
   7   5   1    11528.06    11301.48    167.95 o
   8   5   1     6091.65     5776.65    103.13 o
   9   5   1     9993.07    10067.13    149.98 o
  10   5   1     3438.91     3417.96     99.74 o
  11   5   1    10202.30    10580.40    156.93 o
  12   5   1     2820.71     2878.95     73.65 o
  13   5   1     3957.34     4273.52    122.21 o
  14   5   1     2048.95     2117.02     66.39 o
  15   5   1     3296.47     3618.34    152.38 o
  16   5   1       61.47       75.81     24.94 o
  17   5   1     2067.15     2073.58    164.31 o
  18   5   1        1.43      -37.71     53.87 o
 -18   6   1      503.26      413.09     77.76 o
 -17   6   1     3118.58     3032.51    165.53 o
 -16   6   1      955.85      996.96     80.12 o
 -15   6   1     2815.71     2859.88     91.17 o
 -14   6   1      874.62      841.96     46.35 o
 -13   6   1     3521.50     3472.89     86.94 o
 -12   6   1      242.37      248.97     24.24 o
 -11   6   1     6026.47     6035.73    108.32 o
 -10   6   1      849.81      800.52     38.91 o
  -9   6   1    13074.69    12989.01    198.41 o
  -8   6   1     1328.79     1297.45     43.87 o
  -7   6   1    13706.60    13317.32    196.61 o
  -6   6   1      106.39       67.77     12.04 o
  -5   6   1     9611.91     9299.60    133.94 o
  -4   6   1      728.35      717.12     29.81 o
  -3   6   1     8153.87     7529.25    110.32 o
  -2   6   1       35.18       45.75      8.30 o
  -1   6   1    14942.37    14535.64    183.54 o
   0   6   1     1592.42     1495.81     33.97 o
   1   6   1     3496.36     2978.85     54.17 o
   2   6   1    12534.21    12564.98    163.27 o
   3   6   1     8518.62     8091.38    124.35 o
   4   6   1     5268.60     5228.87     99.85 o
   5   6   1     6606.42     6696.41    103.98 o
   6   6   1     4069.00     3994.66     79.79 o
   7   6   1     1718.02     1628.48     47.21 o
   8   6   1     6715.38     6485.76    115.22 o
   9   6   1     2787.32     2961.52     70.52 o
  10   6   1     7925.90     7320.39    119.37 o
  11   6   1      948.84      883.56     37.54 o
  12   6   1     6517.46     6311.77    112.65 o
  13   6   1       83.12       41.02     15.30 o
  14   6   1     3002.32     3155.74     84.17 o
  15   6   1      144.21       95.82     23.64 o
  16   6   1     2068.74     2326.96    108.31 o
  17   6   1       72.27       91.58     53.87 o
  18   6   1     1516.51     1631.46    194.84 o
 -17   7   1       37.79       27.31     78.56 o
 -16   7   1       52.38       17.01     26.83 o
 -15   7   1        5.61       33.68     24.99 o
 -14   7   1       26.09       18.06     18.24 o
 -13   7   1       24.67       47.32     15.15 o
 -12   7   1        0.11       17.51     11.59 o
 -11   7   1       65.85       52.91     16.06 o
 -10   7   1      111.96       78.29     15.59 o
  -9   7   1      289.99      241.82     26.23 o
  -8   7   1      455.05      412.90     37.08 o
  -7   7   1       45.24       62.00     14.92 o
  -6   7   1        0.07       -3.04      9.37 o
  -5   7   1       36.51       37.31     10.89 o
  -4   7   1        0.33       10.78      8.53 o
  -3   7   1       42.65       27.71      9.09 o
  -2   7   1        3.73       12.78      8.69 o
  -1   7   1       58.19       36.08     11.64 o
   0   7   1      328.20      404.12     26.27 o
   1   7   1      184.78      205.62     19.21 o
   2   7   1      290.94      276.68     20.47 o
   3   7   1     1438.64     1420.37     45.81 o
   4   7   1      235.94      238.88     30.43 o
   5   7   1      266.50      263.25     23.74 o
   6   7   1      104.81      116.15     17.46 o
   7   7   1      131.71      142.76     17.67 o
   8   7   1       56.60       52.40     13.12 o
   9   7   1      425.65      423.65     30.39 o
  10   7   1      946.93      897.56     50.35 o
  11   7   1      426.20      369.53     27.92 o
  12   7   1       27.25       23.03     12.66 o
  13   7   1        8.19        1.15     12.49 o
  14   7   1      187.13      192.03     28.95 o
  15   7   1       14.09       -5.19     18.21 o
  16   7   1        2.80      -23.15     23.14 o
  17   7   1       72.77       48.49     67.34 o
 -17   8   1      344.55      173.26     81.26 o
 -16   8   1      455.73      408.94     71.26 o
 -15   8   1     1011.58      910.70    131.48 o
 -14   8   1      110.24       55.10     20.91 o
 -13   8   1     1708.61     1491.06     78.05 o
 -12   8   1      242.88      129.08     19.77 o
 -11   8   1      715.33      827.94     44.64 o
 -10   8   1     1014.57     1020.48     47.40 o
  -9   8   1     1405.75     1476.45     75.16 o
  -8   8   1        0.07       -4.42      9.36 o
  -7   8   1     3077.65     3320.57     78.97 o
  -6   8   1        5.46       -7.95      8.72 o
  -5   8   1     2152.69     2202.77     65.17 o
  -4   8   1        6.87        7.10      9.83 o
  -3   8   1      810.13      712.96     37.59 o
  -2   8   1     1686.76     1650.31     70.89 o
  -1   8   1     3354.99     3286.76     78.82 o
   0   8   1     1714.42     1868.20     71.41 o
   1   8   1     6460.67     7011.47    147.07 o
   2   8   1      175.17      186.79     20.50 o
   3   8   1     2151.10     2055.27     76.20 o
   4   8   1       23.23        3.98      9.93 o
   5   8   1     2492.51     2397.38     68.31 o
   6   8   1      141.31      107.80     17.78 o
   7   8   1     4362.03     4248.95    171.06 o
   8   8   1     1359.60     1242.20     52.76 o
   9   8   1      517.49      527.82     35.05 o
  10   8   1      556.06      560.55     37.03 o
  11   8   1      457.73      443.37     33.16 o
  12   8   1      687.51      597.25     36.11 o
  13   8   1     1149.05     1008.39     52.87 o
  14   8   1      370.67      450.49     47.69 o
  15   8   1      379.05      435.07     70.36 o
  16   8   1      245.02      114.93     76.32 o
  17   8   1        0.12       34.12     68.24 o
 -16   9   1     1407.14     1346.97    116.91 o
 -15   9   1      171.28      217.37     57.13 o
 -14   9   1     1909.36     1882.89     88.88 o
 -13   9   1       64.99       26.68     19.97 o
 -12   9   1     2952.63     3294.95     98.81 o
 -11   9   1      315.94      323.24     31.99 o
 -10   9   1     3388.53     3381.61     87.87 o
  -9   9   1      179.26      139.89     21.38 o
  -8   9   1     3585.95     3529.69     87.03 o
  -7   9   1        4.02       -2.75     11.87 o
  -6   9   1     1086.39     1125.35     62.46 o
  -5   9   1     1032.02     1012.44     48.48 o
  -4   9   1     2708.68     2981.16     81.02 o
  -3   9   1        6.40        5.53     10.39 o
  -2   9   1     3566.01     3657.11     82.80 o
  -1   9   1      116.01       80.68     16.22 o
   0   9   1     2526.04     2392.85     76.47 o
   1   9   1      627.85      658.59     63.89 o
   2   9   1     3050.37     3072.14     98.90 o
   3   9   1     1610.48     1651.56     56.50 o
   4   9   1     2792.67     2873.62     93.87 o
   5   9   1      768.20      720.55     42.22 o
   6   9   1     2130.28     2238.38     70.18 o
   7   9   1     2051.15     1933.34     65.82 o
   8   9   1      500.96      476.77     37.36 o
   9   9   1      314.33      355.92     33.91 o
  10   9   1     1167.67     1168.28     56.61 o
  11   9   1      847.58      765.06     75.15 o
  12   9   1      361.10      432.26     41.09 o
  13   9   1      789.21      882.68     59.14 o
  14   9   1      476.52      510.48     61.47 o
  15   9   1     1316.57     1406.99    183.17 o
  16   9   1       59.36      -38.61     67.34 o
 -15  10   1      249.44      369.62     71.06 o
 -14  10   1       36.23       23.56     38.98 o
 -13  10   1       16.94       28.22     28.32 o
 -12  10   1       49.14       40.35     24.06 o
 -11  10   1      368.15      368.16     39.15 o
 -10  10   1      185.66      175.06     30.80 o
  -9  10   1     1732.16     1693.95     69.55 o
  -8  10   1        2.47        5.83     14.64 o
  -7  10   1      566.83      648.77     44.49 o
  -6  10   1        0.70       -2.13     12.22 o
  -5  10   1      819.32      755.59     45.98 o
  -4  10   1        1.53       30.36     14.31 o
  -3  10   1     1034.67     1034.76     46.67 o
  -2  10   1       29.71       35.43     13.16 o
  -1  10   1      262.42      320.18     40.43 o
   0  10   1        7.92       18.65     13.53 o
   1  10   1       36.73       69.48     18.45 o
   2  10   1      416.16      429.93     53.61 o
   3  10   1      732.48      669.79     41.30 o
   4  10   1      495.15      485.73     39.49 o
   5  10   1      386.98      335.32     32.60 o
   6  10   1      127.11      170.13     24.71 o
   7  10   1      473.48      539.06     41.48 o
   8  10   1      164.47      102.18     21.50 o
   9  10   1     1538.29     1615.55     68.13 o
  10  10   1      104.12      106.15     26.69 o
  11  10   1       28.22       43.86     21.64 o
  12  10   1       85.89       43.25     33.29 o
  13  10   1       16.80       27.27     31.27 o
 -14  11   1      167.90       95.18     61.06 o
 -13  11   1      205.46      258.59     87.99 o
 -12  11   1      604.93      599.06    164.31 o
 -11  11   1       13.76       12.46     32.31 o
 -10  11   1     1249.77     1305.90     85.59 o
  -9  11   1      100.66       86.94     26.43 o
  -8  11   1      500.74      532.42     49.65 o
  -7  11   1      465.57      447.26     41.19 o
  -6  11   1      841.26      834.80     51.33 o
  -5  11   1       38.56       12.80     15.58 o
  -4  11   1      525.43      495.55     37.00 o
  -3  11   1       79.80       48.17     16.52 o
  -2  11   1     1254.87     1063.58     55.08 o
  -1  11   1     1503.71     1346.15     65.91 o
   0  11   1      731.71      829.07     54.23 o
   1  11   1      386.36      346.53     54.43 o
   2  11   1      847.97      781.35     52.49 o
   3  11   1       32.80       17.14     15.30 o
   4  11   1     1072.05      924.69     48.12 o
   5  11   1      651.39      697.99     47.98 o
   6  11   1     1149.90     1126.00     58.29 o
   7  11   1     1212.38     1342.48    116.29 o
   8  11   1      140.43      145.61     30.46 o
   9  11   1      332.05      283.59     38.66 o
  10  11   1      238.31      216.13     48.74 o
  11  11   1      141.29      103.56     79.01 o
  12  11   1       93.15       86.65     42.82 o
 -12  12   1      336.88      496.53    117.62 o
 -11  12   1     1634.50     1415.97    169.70 o
 -10  12   1      217.66      156.35     48.69 o
  -9  12   1     1639.61     1781.41    127.30 o
  -8  12   1       29.51       17.44     24.31 o
  -7  12   1     3065.77     3190.58    127.52 o
  -6  12   1      108.05       94.18     26.10 o
  -5  12   1     2232.11     2331.42    105.99 o
  -4  12   1        4.32      -19.14     15.25 o
  -3  12   1     2896.40     3128.56     96.44 o
  -2  12   1       79.95       61.46     20.20 o
  -1  12   1     2564.45     2624.42    107.83 o
   0  12   1      355.27      336.83     59.87 o
   1  12   1     1968.81     1980.09     82.04 o
   2  12   1      513.84      488.74     85.23 o
   3  12   1     2885.25     2815.23     90.49 o
   4  12   1      378.15      491.12     48.49 o
   5  12   1     3358.28     3498.56    115.77 o
   6  12   1     1016.67     1055.10     67.53 o
   7  12   1     1280.61     1241.47     73.61 o
   8  12   1      460.97      553.97     93.34 o
   9  12   1     1191.97     1251.17    108.72 o
  10  12   1     1123.98     1279.09    109.41 o
  11  12   1      419.21      327.13     64.30 o
 -11  13   1      305.44      247.82    101.46 o
 -10  13   1      584.50      533.34    127.50 o
  -9  13   1       85.18       55.67     55.67 o
  -8  13   1      344.20      393.22     71.31 o
  -7  13   1       21.76       21.51     31.87 o
  -6  13   1      393.39      265.37     47.10 o
  -5  13   1       13.20        2.24     24.17 o
  -4  13   1      657.68      586.32     64.61 o
  -3  13   1       39.39        6.35     20.23 o
  -2  13   1      481.30      413.18     46.77 o
  -1  13   1       57.83       46.02     22.93 o
   0  13   1      921.86      889.62     72.71 o
   1  13   1      295.60      264.76     42.85 o
   2  13   1      550.43      370.36     56.12 o
   3  13   1      122.32      103.08     28.50 o
   4  13   1      698.14      748.19     71.05 o
   5  13   1      214.99      217.20     42.31 o
   6  13   1      339.11      250.00     58.40 o
   7  13   1       58.05       22.95     36.47 o
   8  13   1      407.89      433.61     73.38 o
   9  13   1       79.23       70.08     70.48 o
  10  13   1      227.57      254.10     93.38 o
  -8  14   1       22.89       12.57     80.81 o
  -7  14   1      319.38      194.84    100.56 o
  -6  14   1        5.77       32.22     40.77 o
  -5  14   1      495.55      550.86     85.20 o
  -4  14   1       41.20       69.89     39.64 o
  -3  14   1      191.12      147.09     96.97 o
  -2  14   1      310.52      220.96     55.87 o
  -1  14   1      316.03      270.19     64.56 o
   0  14   1      279.82      174.65     51.04 o
   1  14   1      383.45      459.72    101.46 o
   2  14   1      114.26      101.64     44.04 o
   3  14   1      184.30      144.74     50.11 o
   4  14   1      611.60      520.12     81.26 o
   5  14   1      185.01       98.10     48.91 o
   6  14   1      243.22      296.38     67.55 o
   7  14   1       87.63      121.21     83.50 o
   8  14   1      215.89      358.26    127.50 o
 -19   0   2      403.61      228.06     86.20 o
 -18   0   2     6496.71     6336.09    246.02 o
 -17   0   2      351.60      323.92     75.42 o
 -16   0   2     4374.84     4379.23    206.19 o
 -15   0   2        9.94       68.28     32.79 o
 -14   0   2     8376.03     8266.70    210.10 o
 -13   0   2      191.32       98.52     27.48 o
 -12   0   2    21145.23    21147.87    415.19 o
 -11   0   2      347.06      372.21     37.30 o
 -10   0   2    12324.22    12732.23    241.57 o
  -9   0   2        2.46       -3.04      7.93 o
  -8   0   2    30114.10    30275.62    467.23 o
  -7   0   2    10771.03    11373.76    158.39 o
  -6   0   2    12395.12    12248.77    164.68 o
  -5   0   2    13116.02    14177.15    200.81 o
  -4   0   2    22030.47    21946.55    294.09 o
  -3   0   2      314.24      308.42     10.98 o
  -2   0   2    19812.37    20869.49    273.45 o
  -1   0   2    20104.93    20713.04    365.13 o
   1   0   2    70821.27    70220.20    967.00 o
   2   0   2    51938.67    51986.73    669.30 o
   3   0   2    48349.29    48141.32    565.51 o
   4   0   2       27.84       49.54     11.53 o
   5   0   2    10622.91    10395.86    138.02 o
   6   0   2      111.29      157.24     12.46 o
   7   0   2    36735.25    38127.18    508.68 o
   8   0   2     2783.25     3053.48     72.88 o
   9   0   2    16834.12    16822.13    258.48 o
  10   0   2      458.30      544.49     31.30 o
  11   0   2    10160.19    10192.99    230.09 o
  12   0   2      317.43      363.98     34.70 o
  13   0   2     4009.48     4395.42    109.91 o
  14   0   2       70.84      127.83     26.65 o
  15   0   2     4464.46     4531.83    144.48 o
  16   0   2      409.27      420.96     61.50 o
  17   0   2     3806.05     3736.33    169.20 o
  18   0   2     1023.95     1183.08    103.17 o
  19   0   2     1690.69     1839.77    183.17 o
 -19   1   2     1529.72     1759.92    402.25 o
 -18   1   2       65.37       76.77     29.13 o
 -17   1   2     3530.48     3471.75    117.35 o
 -16   1   2       28.87       27.05     15.54 o
 -15   1   2     1041.96     1124.40     50.91 o
 -14   1   2        2.88       -4.60     10.80 o
 -13   1   2     2383.42     2545.96     68.17 o
 -12   1   2      376.92      377.56     27.58 o
 -11   1   2     5888.78     5810.03    106.62 o
 -10   1   2       37.88       22.34      8.51 o
  -9   1   2    16258.14    16490.97    185.71 o
  -8   1   2      135.74       95.88     10.01 o
  -7   1   2    12643.29    12611.57    128.16 o
  -6   1   2     3932.83     3968.40     47.76 o
  -5   1   2     9982.36    10020.21     96.14 o
  -4   1   2     2923.83     3000.49     38.33 o
  -3   1   2    16238.71    17041.28    149.48 o
  -2   1   2       32.58       28.45      4.46 o
  -1   1   2    15496.33    15720.96    141.81 o
   0   1   2     7777.79     7861.16     70.76 o
   1   1   2      436.83      418.93      7.54 o
   2   1   2    15068.23    15649.80    155.59 o
   3   1   2     6748.02     6680.17     63.03 o
   4   1   2       13.94       32.35      3.33 o
   5   1   2     1503.74     1443.98     21.01 o
   6   1   2     8583.80     8576.62     85.09 o
   7   1   2     1917.66     2005.55     31.72 o
   8   1   2     4348.24     4327.37     55.93 o
   9   1   2     1597.28     1689.59     35.51 o
  10   1   2     7798.25     8013.21    117.83 o
  11   1   2      181.85      140.40     14.72 o
  12   1   2     3207.38     3233.74     80.26 o
  13   1   2      307.55      257.40     20.05 o
  14   1   2     3634.02     3477.69     84.14 o
  15   1   2       71.00       27.26     15.33 o
  16   1   2     2115.88     2058.69     83.24 o
  17   1   2      353.42      362.46     63.81 o
  18   1   2      557.86      592.15     55.78 o
  19   1   2      742.25      892.50    137.38 o
 -19   2   2        0.38        0.87     50.28 o
 -18   2   2       25.25       13.96     23.35 o
 -17   2   2        0.95        5.33     19.45 o
 -16   2   2      105.77       62.40     20.45 o
 -15   2   2      401.68      310.80     29.34 o
 -14   2   2        7.56       10.03     12.23 o
 -13   2   2       56.78       53.17     14.45 o
 -12   2   2      249.22      266.74     24.10 o
 -11   2   2       24.29        0.97      9.18 o
 -10   2   2       57.46       45.00     10.06 o
  -9   2   2      257.65      260.85     16.87 o
  -8   2   2       48.23       52.17      8.30 o
  -7   2   2      397.02      599.65     20.31 o
  -6   2   2     1112.87     1123.07     21.01 o
  -5   2   2      358.44      415.45     12.86 o
  -4   2   2     1353.25     1383.60     23.66 o
  -3   2   2     4350.64     4602.30     50.68 o
  -2   2   2     5037.62     5202.29     51.98 o
  -1   2   2    16479.98    16652.74    151.79 o
   0   2   2     1943.07     2033.41     25.42 o
   1   2   2     2468.68     2603.61     32.30 o
   2   2   2      413.76      456.81     11.22 o
   3   2   2      472.48      446.09     12.78 o
   4   2   2     1758.56     1930.97     29.10 o
   5   2   2      396.35      427.98     12.17 o
   6   2   2      183.70      184.23      8.99 o
   7   2   2      197.85      200.78     11.56 o
   8   2   2      561.78      598.30     20.67 o
   9   2   2      715.91      766.56     24.56 o
  10   2   2        4.61        2.76      6.50 o
  11   2   2       18.35       15.63      8.59 o
  12   2   2      490.62      529.35     28.11 o
  13   2   2      343.42      302.48     25.98 o
  14   2   2        1.29       -0.10     11.51 o
  15   2   2        1.01        6.46     13.93 o
  16   2   2      205.47      201.51     32.47 o
  17   2   2       11.93      -14.48     18.10 o
  18   2   2        0.01       -9.27     21.07 o
  19   2   2       24.76       17.96     50.28 o
 -19   3   2     1109.05     1157.31    117.10 o
 -18   3   2       16.83       25.27     33.05 o
 -17   3   2     2173.75     2465.94    215.36 o
 -16   3   2       66.57       34.46     22.14 o
 -15   3   2      819.41      777.97     44.92 o
 -14   3   2      107.90      108.60     18.47 o
 -13   3   2     1298.23     1282.34     63.31 o
 -12   3   2       98.89       66.11     18.81 o
 -11   3   2     5409.47     5293.62    101.81 o
 -10   3   2      267.60      291.72     22.63 o
  -9   3   2     6726.54     6889.01    107.54 o
  -8   3   2      394.14      402.29     18.13 o
  -7   3   2     5180.35     5072.25     76.30 o
  -6   3   2     1786.23     1861.58     33.65 o
  -5   3   2     5327.64     5151.39     59.23 o
  -4   3   2      143.09       99.29      7.09 o
  -3   3   2     3957.47     4046.18     46.30 o
  -2   3   2     1921.61     2110.10     28.11 o
  -1   3   2     2037.50     2253.28     29.52 o
   0   3   2    14790.68    14661.98    142.47 o
   1   3   2     6404.96     6400.96     65.38 o
   2   3   2    19515.14    19320.34    185.79 o
   3   3   2     2185.51     2068.42     31.13 o
   4   3   2      243.08      379.89     12.65 o
   5   3   2      458.45      428.44     14.35 o
   6   3   2     3309.40     3180.80     46.03 o
   7   3   2        6.54       15.30      5.61 o
   8   3   2     8522.38     8534.75    106.42 o
   9   3   2      790.24      693.53     25.45 o
  10   3   2     2479.13     2457.89     54.04 o
  11   3   2       50.03       21.20      9.19 o
  12   3   2     2133.36     2188.85     72.07 o
  13   3   2       41.28       25.29     12.00 o
  14   3   2     2279.27     2600.33     97.31 o
  15   3   2       11.42        0.52     15.60 o
  16   3   2     1200.77     1341.47     70.73 o
  17   3   2       52.90       49.48     23.26 o
  18   3   2      309.70      347.56     70.48 o
  19   3   2       22.79       22.45     57.46 o
 -19   4   2      200.09      221.29     63.53 o
 -18   4   2     1319.89     1209.95     91.83 o
 -17   4   2      143.21      132.74     30.85 o
 -16   4   2     1431.47     1432.81     76.82 o
 -15   4   2      205.62      160.70     23.62 o
 -14   4   2      913.51      917.61     46.30 o
 -13   4   2        0.41      -17.22     10.33 o
 -12   4   2     3154.87     3150.12     76.82 o
 -11   4   2       71.07       64.62     13.82 o
 -10   4   2     6062.32     5886.11    107.88 o
  -9   4   2      600.57      653.70     29.06 o
  -8   4   2    12457.31    12252.61    157.02 o
  -7   4   2     1398.41     1290.22     31.61 o
  -6   4   2     3558.46     3296.13     53.36 o
  -5   4   2       16.96       42.06      6.64 o
  -4   4   2     5907.99     5829.67     68.10 o
  -3   4   2     4615.07     4741.80     56.91 o
  -2   4   2     5199.62     5070.83     59.30 o
  -1   4   2     1687.29     1770.65     26.32 o
   0   4   2     5765.73     5685.99     68.81 o
   1   4   2    14491.25    14745.12    147.08 o
   2   4   2    10702.89    10807.99    113.24 o
   3   4   2    10094.91     9967.60    125.48 o
   4   4   2     1514.86     1503.08     28.21 o
   5   4   2      559.46      375.95     16.39 o
   6   4   2     4563.87     4821.60     72.30 o
   7   4   2     3350.82     3395.17     58.39 o
   8   4   2      897.83      860.13     35.42 o
   9   4   2     1295.83     1332.78     39.49 o
  10   4   2       97.75       77.04     13.09 o
  11   4   2     4263.02     4174.12     87.22 o
  12   4   2        4.33       -1.07     10.21 o
  13   4   2     1467.71     1494.87     53.58 o
  14   4   2        2.64       -1.65     12.34 o
  15   4   2     1674.98     1598.06     65.70 o
  16   4   2       24.05       -5.47     19.52 o
  17   4   2     1279.35     1257.03     89.03 o
  18   4   2        7.19       76.06     40.34 o
  19   4   2     1101.54     1155.58    164.31 o
 -18   5   2       14.52       21.16     43.10 o
 -17   5   2      420.89      289.87     48.17 o
 -16   5   2        7.29      -14.22     18.20 o
 -15   5   2       88.00      120.11     24.00 o
 -14   5   2       91.25      104.93     19.71 o
 -13   5   2      378.60      360.04     30.64 o
 -12   5   2      229.83      255.42     25.16 o
 -11   5   2      357.88      366.15     25.87 o
 -10   5   2      993.32      990.07     37.62 o
  -9   5   2     1500.52     1434.12     72.41 o
  -8   5   2       80.04       78.86     14.21 o
  -7   5   2        2.58        4.47      6.52 o
  -6   5   2       57.28       79.90      9.99 o
  -5   5   2       81.70      125.81     16.37 o
  -4   5   2      141.75      160.72     12.57 o
  -3   5   2     1406.62     1613.47     40.05 o
  -2   5   2      590.42      781.01     19.56 o
  -1   5   2      132.71      150.78      9.50 o
   0   5   2       52.06       42.92      6.08 o
   1   5   2     4628.94     4645.88     59.13 o
   2   5   2     1792.56     1927.00     38.04 o
   3   5   2       74.52       77.09      9.21 o
   4   5   2      920.10      997.98     31.39 o
   5   5   2       67.59       75.54      9.93 o
   6   5   2      320.43      320.30     18.78 o
   7   5   2     2240.43     2310.35     51.06 o
   8   5   2       47.40       46.27     14.05 o
   9   5   2     1135.86     1120.52     35.80 o
  10   5   2       23.53       27.68     10.95 o
  11   5   2        8.13        8.96      9.33 o
  12   5   2       12.99       26.44     12.40 o
  13   5   2      243.57      264.84     33.86 o
  14   5   2        0.27       10.95     14.95 o
  15   5   2        0.42        9.28     17.78 o
  16   5   2       34.37       14.27     19.99 o
  17   5   2       93.53       13.79     26.79 o
  18   5   2      328.96      468.70    110.44 o
 -18   6   2      664.72      640.73     96.07 o
 -17   6   2      107.42       70.33     33.69 o
 -16   6   2      260.78       51.90     26.07 o
 -15   6   2      562.48      516.40     68.17 o
 -14   6   2      856.93      979.75     54.70 o
 -13   6   2       27.17       36.36     14.99 o
 -12   6   2     2224.53     2295.96     61.67 o
 -11   6   2     1470.83     1546.69     49.40 o
 -10   6   2     1770.89     1916.13     56.93 o
  -9   6   2       20.51       30.52     12.11 o
  -8   6   2     3455.44     3349.63    107.28 o
  -7   6   2        7.45       16.86      8.44 o
  -6   6   2     4132.30     4062.01     75.38 o
  -5   6   2      146.44      145.75     14.40 o
  -4   6   2     5466.33     5702.51    106.86 o
  -3   6   2      230.96      150.25     13.00 o
  -2   6   2     1123.33      973.51     27.63 o
  -1   6   2        6.19       -1.60      5.55 o
   0   6   2     1293.30     1347.06     47.92 o
   1   6   2     2789.08     2467.08     49.01 o
   2   6   2     5258.19     5395.02     91.30 o
   3   6   2     5144.77     5279.26     94.54 o
   4   6   2      600.55      585.68     27.11 o
   5   6   2     5378.70     5334.24     94.65 o
   6   6   2       76.15       62.25     11.87 o
   7   6   2     3976.44     3948.62     80.54 o
   8   6   2       43.89       36.46     11.08 o
   9   6   2     3486.21     3508.91     78.07 o
  10   6   2       10.07       15.42     10.42 o
  11   6   2     2325.15     2393.16    109.20 o
  12   6   2        0.65       19.44     11.12 o
  13   6   2     2865.09     2865.71     76.65 o
  14   6   2       96.01       60.95     20.21 o
  15   6   2     1568.07     1562.70     95.53 o
  16   6   2        9.08        3.46     26.55 o
  17   6   2      591.01      576.61     97.42 o
  18   6   2       86.59      127.50     86.20 o
 -17   7   2     1176.85     1406.92    122.93 o
 -16   7   2        0.25       -3.41     24.09 o
 -15   7   2     1330.74     1396.90     77.17 o
 -14   7   2        0.52      -16.97     15.63 o
 -13   7   2     1280.91     1402.42     57.66 o
 -12   7   2      117.84       52.86     14.90 o
 -11   7   2     2377.83     2294.51     67.15 o
 -10   7   2      934.38      954.37     44.36 o
  -9   7   2     4671.39     4646.09     97.86 o
  -8   7   2      190.18      164.48     19.61 o
  -7   7   2     9533.68     9566.73    155.76 o
  -6   7   2     1464.05     1318.57     43.80 o
  -5   7   2     4714.12     4289.42     86.05 o
  -4   7   2     5363.68     5301.40     90.79 o
  -3   7   2     7657.05     7882.50    119.41 o
  -2   7   2     5132.49     5190.20     94.58 o
  -1   7   2     1420.95     1323.86     43.23 o
   0   7   2     1785.88     1544.88     43.54 o
   1   7   2     2493.76     2446.75     61.78 o
   2   7   2     6241.12     6441.51    125.31 o
   3   7   2     1395.31     1368.33     60.87 o
   4   7   2     3515.02     3254.27     82.19 o
   5   7   2      982.10      928.79     40.21 o
   6   7   2     2553.59     2513.28     67.71 o
   7   7   2      304.80      333.92     27.67 o
   8   7   2     3515.66     3403.86     78.00 o
   9   7   2     1286.93     1253.75     53.45 o
  10   7   2     5128.03     5209.06    106.39 o
  11   7   2       49.00       58.07     14.51 o
  12   7   2     3651.64     3599.32     80.08 o
  13   7   2       91.40       73.82     18.27 o
  14   7   2      843.87      784.94     55.93 o
  15   7   2       96.01       97.26     27.61 o
  16   7   2     2537.62     2716.11    150.62 o
  17   7   2       23.96      -14.37     50.28 o
 -17   8   2        2.41        2.62     40.19 o
 -16   8   2      143.29       63.23     39.24 o
 -15   8   2      160.70      179.37     51.26 o
 -14   8   2      325.61      273.84     51.32 o
 -13   8   2        5.24      -18.06     13.23 o
 -12   8   2      114.68      123.79     24.20 o
 -11   8   2      355.61      309.52     29.47 o
 -10   8   2      185.74      242.94     26.16 o
  -9   8   2      581.18      500.94     34.13 o
  -8   8   2      145.68      121.84     18.89 o
  -7   8   2      597.83      672.84     36.87 o
  -6   8   2       66.62       44.88     12.50 o
  -5   8   2       39.63       33.13     11.20 o
  -4   8   2        1.54        9.47      9.15 o
  -3   8   2       87.39       56.29     12.85 o
  -2   8   2     1994.78     1954.17     58.77 o
  -1   8   2       13.59       -3.50      8.39 o
   0   8   2     2577.83     2674.47     70.99 o
   1   8   2      324.04      324.46     26.44 o
   2   8   2      726.99      683.53     35.39 o
   3   8   2        2.66        2.68      8.66 o
   4   8   2      277.32      268.89     27.79 o
   5   8   2     2207.98     2127.67     77.10 o
   6   8   2      626.48      479.89     33.35 o
   7   8   2        1.68      -15.67      9.22 o
   8   8   2      391.13      391.13     32.42 o
   9   8   2        9.28        8.52     12.03 o
  10   8   2       37.95       17.20     12.98 o
  11   8   2      634.55      753.87     43.22 o
  12   8   2      274.56      270.62     32.99 o
  13   8   2      301.77      326.56     39.30 o
  14   8   2      249.69      372.87     51.97 o
  15   8   2       51.42       50.99     36.17 o
  16   8   2       35.53       32.34     41.67 o
 -16   9   2      370.07      312.40     73.18 o
 -15   9   2      222.84      169.26     42.47 o
 -14   9   2       29.86       33.31     24.16 o
 -13   9   2      553.91      487.82     54.30 o
 -12   9   2      263.31      246.84     32.84 o
 -11   9   2      962.85      927.01     63.08 o
 -10   9   2      912.25      901.61     47.51 o
  -9   9   2      360.23      340.83     30.53 o
  -8   9   2       40.18       37.13     14.07 o
  -7   9   2      763.07      700.43     39.99 o
  -6   9   2       94.19      117.68     20.02 o
  -5   9   2     3109.48     2994.58     87.08 o
  -4   9   2      750.57      790.60     42.79 o
  -3   9   2      432.28      491.26     35.13 o
  -2   9   2      479.08      516.14     31.77 o
  -1   9   2      521.46      469.21     30.53 o
   0   9   2      356.01      366.70     32.54 o
   1   9   2      318.17      320.17     30.41 o
   2   9   2      465.40      461.81     36.28 o
   3   9   2      373.14      314.65     27.39 o
   4   9   2     2667.77     2664.10     74.43 o
   5   9   2        0.66       -4.21     10.91 o
   6   9   2     3294.46     3120.24     85.32 o
   7   9   2        7.51      -15.52     11.92 o
   8   9   2      970.18     1057.00     52.02 o
   9   9   2        0.42      -12.96     12.09 o
  10   9   2     1807.51     1993.57     97.64 o
  11   9   2       40.44        9.34     18.88 o
  12   9   2      784.66      951.35    105.88 o
  13   9   2        7.25       -3.20     23.42 o
  14   9   2     1311.27     1319.89    151.74 o
  15   9   2       14.60       19.57     38.03 o
  16   9   2      186.94      126.60     89.79 o
 -15  10   2       46.97       69.54     46.67 o
 -14  10   2     2943.55     3286.55    135.43 o
 -13  10   2        0.04       11.48     25.53 o
 -12  10   2     2407.64     2507.85    102.52 o
 -11  10   2      729.12      672.29     50.59 o
 -10  10   2     3949.75     3963.03    110.37 o
  -9  10   2     2226.32     2180.55     79.06 o
  -8  10   2     5468.00     5488.25    129.34 o
  -7  10   2      813.35      849.84     49.61 o
  -6  10   2     4943.31     5091.13    120.65 o
  -5  10   2     1879.22     1837.31     66.34 o
  -4  10   2     6084.64     6210.37    143.18 o
  -3  10   2     4657.71     4674.15    111.34 o
  -2  10   2     4227.86     4439.83     98.33 o
  -1  10   2     5509.38     5045.57    116.36 o
   0  10   2     1283.66     1346.52     61.80 o
   1  10   2     3406.43     3287.74     97.91 o
   2  10   2     1181.37     1178.44     58.87 o
   3  10   2     5364.50     5492.99    145.80 o
   4  10   2     2019.91     2076.28     63.31 o
   5  10   2     5343.32     5613.54    121.67 o
   6  10   2        1.72        1.69     13.17 o
   7  10   2     5033.83     5077.30    121.85 o
   8  10   2      285.20      299.90     31.94 o
   9  10   2     5082.57     5216.75    188.70 o
  10  10   2       75.42      135.84     29.52 o
  11  10   2     5500.47     5832.61    191.75 o
  12  10   2       10.21       38.91     27.26 o
  13  10   2     3445.98     3738.80    247.82 o
  14  10   2      139.97       56.57     57.46 o
 -14  11   2        0.83        6.47     32.01 o
 -13  11   2     2734.44     2878.59    135.71 o
 -12  11   2       43.57      123.50     43.75 o
 -11  11   2     1196.83     1252.27    188.11 o
 -10  11   2      132.75      135.14     34.63 o
  -9  11   2     3375.76     3518.43    116.94 o
  -8  11   2      689.64      784.71     58.82 o
  -7  11   2     3737.42     3846.87    120.65 o
  -6  11   2     1777.88     1822.63     83.61 o
  -5  11   2     2621.68     2648.78     85.00 o
  -4  11   2     2993.01     3161.69     86.70 o
  -3  11   2     5004.79     4889.19    109.42 o
  -2  11   2     4718.65     4617.00    105.40 o
  -1  11   2     4327.47     4075.44    121.39 o
   0  11   2     2757.71     2964.10     96.34 o
   1  11   2     3106.39     3288.92    102.63 o
   2  11   2     2989.72     2924.92     95.81 o
   3  11   2     1738.75     1630.00     72.53 o
   4  11   2     4066.94     4164.66     99.71 o
   5  11   2      861.74      904.80     48.04 o
   6  11   2     5410.58     5382.47    146.03 o
   7  11   2      382.56      363.94     42.12 o
   8  11   2     2976.65     3061.89    106.44 o
   9  11   2        9.90        6.68     24.62 o
  10  11   2     4400.14     4559.78    158.82 o
  11  11   2      145.83       91.15     39.49 o
  12  11   2     4372.92     4771.36    290.02 o
  13  11   2       34.29       19.75     52.08 o
 -12  12   2      291.20      244.22     85.30 o
 -11  12   2       44.92       43.31     37.31 o
 -10  12   2        0.88       -6.87     30.79 o
  -9  12   2       79.07       53.86     35.13 o
  -8  12   2      649.81      551.18     63.14 o
  -7  12   2      309.23      343.38     44.86 o
  -6  12   2       87.92      112.29     28.18 o
  -5  12   2      559.14      552.61     46.63 o
  -4  12   2       13.51       -5.38     14.77 o
  -3  12   2     1086.89     1079.34     59.69 o
  -2  12   2      468.50      449.64     45.83 o
  -1  12   2      417.11      354.77     39.93 o
   0  12   2      797.30      743.28     56.67 o
   1  12   2      263.39      299.89     45.50 o
   2  12   2        0.07       25.76     27.02 o
   3  12   2      643.07      588.01     58.04 o
   4  12   2        3.52        8.31     17.64 o
   5  12   2      629.17      605.56     53.83 o
   6  12   2      103.95       94.09     25.97 o
   7  12   2       95.87      101.64     34.97 o
   8  12   2       15.86       36.14     27.72 o
   9  12   2        2.87       32.73     36.30 o
  10  12   2        8.88        4.01     33.96 o
  11  12   2      750.85      902.12     97.27 o
  12  12   2       39.55       40.40     52.98 o
 -10  13   2       11.26       24.06     45.79 o
  -9  13   2      661.43      695.92     91.74 o
  -8  13   2        1.24      -13.57     29.75 o
  -7  13   2      604.57      430.85     73.76 o
  -6  13   2       16.67       15.99     29.82 o
  -5  13   2      704.30      867.18     91.83 o
  -4  13   2      487.70      490.72     59.87 o
  -3  13   2      565.97      604.56     55.54 o
  -2  13   2     1072.89     1033.71     69.78 o
  -1  13   2      912.65      923.96     67.01 o
   0  13   2      158.19      137.46     31.34 o
   1  13   2      430.55      341.61     42.42 o
   2  13   2       41.61       28.14     26.08 o
   3  13   2      367.22      357.03     51.07 o
   4  13   2      372.59      261.43     93.72 o
   5  13   2      318.53      346.77     52.84 o
   6  13   2      257.45      240.88     68.24 o
   7  13   2       57.71      -12.85     44.00 o
   8  13   2      505.03      488.16     99.22 o
   9  13   2       23.74      -16.61     37.46 o
  10  13   2      666.67      639.38     87.61 o
  -8  14   2     1018.96     1156.48    183.17 o
  -7  14   2      212.00      278.87    186.76 o
  -6  14   2      642.41      641.00     94.47 o
  -5  14   2      301.38      374.03    114.93 o
  -4  14   2     1036.46      926.37    106.55 o
  -3  14   2      508.50      402.53     74.79 o
  -2  14   2      887.78     1158.80    114.32 o
  -1  14   2      576.44      538.39     83.35 o
   0  14   2      855.19      842.19    101.30 o
   1  14   2      433.69      296.39     65.35 o
   2  14   2      680.72      578.65     71.08 o
   3  14   2      709.67      630.81    109.99 o
   4  14   2      310.64      319.63     66.34 o
   5  14   2     1072.73     1289.96    119.11 o
   6  14   2      136.81       64.52     45.06 o
   7  14   2     1273.16     1332.09    122.32 o
   8  14   2       24.17       30.32     46.24 o
  -4  15   2      365.84      434.58    112.24 o
  -3  15   2      541.43      493.84    106.85 o
  -2  15   2      397.89      360.05     96.07 o
  -1  15   2      226.35      187.66     77.22 o
   0  15   2        4.58      -17.06     52.98 o
   1  15   2       16.49      -50.28     46.69 o
   2  15   2      161.93      170.60     71.83 o
   3  15   2       63.48      101.46     62.85 o
   4  15   2      189.51      227.17     85.30 o
 -19   1   3       17.39       27.42     32.34 o
 -18   1   3     1074.95     1008.58     71.85 o
 -17   1   3       11.41       24.90     21.29 o
 -16   1   3     1735.14     1906.71     86.26 o
 -15   1   3      101.05       88.91     18.03 o
 -14   1   3     1411.93     1390.96     53.78 o
 -13   1   3      191.12      200.59     33.26 o
 -12   1   3     2196.78     2207.42     60.25 o
 -11   1   3     4603.98     4753.90     93.29 o
 -10   1   3     2798.13     2764.65     55.14 o
  -9   1   3     2224.31     2136.06     42.55 o
  -8   1   3     6311.38     6311.52     84.05 o
  -7   1   3     2795.45     2730.45     44.93 o
  -6   1   3     5929.43     5729.81     65.65 o
  -5   1   3     8880.99     9227.74     97.18 o
  -4   1   3     5486.09     5234.73     56.74 o
  -3   1   3    18263.86    18643.64    177.22 o
  -2   1   3    10080.19    10708.37     95.28 o
  -1   1   3     5565.83     5557.08     58.96 o
   0   1   3    18112.57    18530.82    199.73 o
   1   1   3    53374.61    53402.43    474.53 o
   2   1   3    22475.99    23261.45    216.55 o
   3   1   3    44094.68    44591.96    430.13 o
   4   1   3      348.57      411.41     13.31 o
   5   1   3     8603.18     8569.42     82.72 o
   6   1   3        0.14        8.09      3.32 o
   7   1   3     3436.42     3334.25     43.91 o
   8   1   3      387.43      422.46     14.85 o
   9   1   3     6560.93     6409.02     80.27 o
  10   1   3      124.38      109.30     11.50 o
  11   1   3     6488.58     6557.76    103.24 o
  12   1   3     1148.31     1120.08     39.07 o
  13   1   3     1624.97     1662.23     53.10 o
  14   1   3       20.22       13.22     12.28 o
  15   1   3     2188.71     2044.75     79.63 o
  16   1   3        2.95       27.86     19.67 o
  17   1   3     1044.38      999.96     68.99 o
  18   1   3      150.20      176.17     34.34 o
  19   1   3      609.71      560.78     78.06 o
 -19   2   3     1406.89     1557.21    105.09 o
 -18   2   3        2.78      -23.03     21.11 o
 -17   2   3     2543.47     2633.77    103.11 o
 -16   2   3      521.03      442.36     46.44 o
 -15   2   3     1620.07     1737.02     62.22 o
 -14   2   3      314.21      297.73     28.27 o
 -13   2   3      255.41      242.21     24.50 o
 -12   2   3     1586.15     1488.12     58.04 o
 -11   2   3     3789.03     3877.12     82.03 o
 -10   2   3     2232.81     2139.27     51.00 o
  -9   2   3     4266.94     4027.44     64.23 o
  -8   2   3      544.70      520.60     20.46 o
  -7   2   3     6477.93     6276.14     94.99 o
  -6   2   3    21584.09    22800.43    205.64 o
  -5   2   3     4058.55     3915.02     48.43 o
  -4   2   3    15885.06    16347.03    147.82 o
  -3   2   3    16919.88    16802.99    156.58 o
  -2   2   3     1845.03     1733.18     23.46 o
  -1   2   3      521.05      532.59     12.05 o
   0   2   3    14389.44    14596.32    133.36 o
   1   2   3     5274.51     5299.73     55.60 o
   2   2   3    37562.22    38289.34    351.50 o
   3   2   3     1240.94     1319.19     24.12 o
   4   2   3    21063.88    21083.10    184.68 o
   5   2   3        2.52       15.52      3.89 o
   6   2   3     2325.12     2109.51     33.25 o
   7   2   3     1643.96     1947.14     44.39 o
   8   2   3     9349.10     9068.99    117.35 o
   9   2   3      378.62      405.19     18.32 o
  10   2   3     6311.56     6090.34     95.93 o
  11   2   3        9.10       12.60      8.42 o
  12   2   3     6791.30     6645.71    108.14 o
  13   2   3     1024.01     1057.43     44.15 o
  14   2   3     3915.98     3854.62     88.95 o
  15   2   3        0.77        5.10     16.13 o
  16   2   3     2051.39     1913.90     80.84 o
  17   2   3       12.81       68.53     25.54 o
  18   2   3      790.89      902.53     76.88 o
  19   2   3      242.27      153.58    136.03 o
 -19   3   3       37.02       85.08     48.44 o
 -18   3   3       28.08       12.08     24.70 o
 -17   3   3        8.93       15.06     21.73 o
 -16   3   3      281.36      269.31     37.72 o
 -15   3   3      436.52      370.63     36.28 o
 -14   3   3      395.53      403.97     32.43 o
 -13   3   3       11.80       -5.79     10.45 o
 -12   3   3      173.56      149.71     18.58 o
 -11   3   3       23.11       42.96     12.02 o
 -10   3   3      124.71      148.70     16.97 o
  -9   3   3      990.66     1013.02     33.30 o
  -8   3   3      957.55      862.02     25.20 o
  -7   3   3     3443.63     3578.18     62.00 o
  -6   3   3      260.04      331.37     16.13 o
  -5   3   3      782.83      723.86     17.38 o
  -4   3   3     2829.32     3446.08     52.75 o
  -3   3   3     1323.77     1463.13     23.26 o
  -2   3   3      147.56      187.29      8.59 o
  -1   3   3    10717.24    11173.06    108.21 o
   0   3   3    12447.17    12818.14    120.69 o
   1   3   3      584.65      573.44     13.17 o
   2   3   3      427.35      466.35     13.66 o
   3   3   3      748.15      769.20     19.58 o
   4   3   3      673.94      700.53     18.21 o
   5   3   3     2510.72     2614.82     41.52 o
   6   3   3      673.49      692.21     27.62 o
   7   3   3      424.14      377.23     21.21 o
   8   3   3       73.80       34.81      6.90 o
   9   3   3       20.25       34.85      9.85 o
  10   3   3      299.07      238.93     20.60 o
  11   3   3      949.39      981.57     39.20 o
  12   3   3       57.95       47.04     13.32 o
  13   3   3      722.33      691.49     50.13 o
  14   3   3        0.04       -4.01     12.37 o
  15   3   3       66.75       47.07     20.12 o
  16   3   3      116.76       60.31     23.36 o
  17   3   3      240.80      244.03     53.38 o
  18   3   3      364.36      372.97     54.58 o
  19   3   3      392.74      390.58    100.56 o
 -19   4   3      651.73      567.11     88.98 o
 -18   4   3      284.50      337.20     47.18 o
 -17   4   3     2421.14     2561.01    173.07 o
 -16   4   3      617.60      621.94     55.38 o
 -15   4   3      176.86      162.76     31.18 o
 -14   4   3       91.44       67.52     17.34 o
 -13   4   3     1181.73     1255.01     50.72 o
 -12   4   3     2766.97     2713.73     72.95 o
 -11   4   3     2164.63     2160.52     64.21 o
 -10   4   3     5744.99     5555.33    103.82 o
  -9   4   3     3610.61     3307.89     62.56 o
  -8   4   3     1522.46     1509.35     37.94 o
  -7   4   3      237.93      199.36     14.38 o
  -6   4   3     4772.16     4454.33    103.99 o
  -5   4   3     1395.61     1174.25     27.98 o
  -4   4   3     2588.43     2393.73     38.07 o
  -3   4   3      537.56      503.56     14.67 o
  -2   4   3     7079.11     7452.67     79.64 o
  -1   4   3     4496.92     5060.79     57.62 o
   0   4   3    11304.58    11634.02    119.96 o
   1   4   3     1870.66     2203.86     32.54 o
   2   4   3    15304.24    15377.88    153.54 o
   3   4   3      800.62      853.23     19.68 o
   4   4   3     2965.56     2974.70     52.39 o
   5   4   3      283.15      290.24     15.70 o
   6   4   3     4043.44     3577.79     58.52 o
   7   4   3        1.45        0.61      4.97 o
   8   4   3     5415.01     5614.88     78.68 o
   9   4   3       14.76       26.64      7.88 o
  10   4   3      801.71      843.66     35.07 o
  11   4   3     1008.67      882.67     38.05 o
  12   4   3      144.76       92.23     19.21 o
  13   4   3      732.49      719.44     38.95 o
  14   4   3     1791.96     1739.88     64.89 o
  15   4   3      795.47      847.46     61.82 o
  16   4   3      695.06      757.23     55.98 o
  17   4   3      586.69      590.66     64.25 o
  18   4   3       17.19       33.23     31.43 o
 -18   5   3     3106.21     3119.50    141.37 o
 -17   5   3      120.85      116.04     31.44 o
 -16   5   3     3638.93     3790.07    124.96 o
 -15   5   3      330.90      292.95     38.45 o
 -14   5   3     4348.57     4382.84    112.66 o
 -13   5   3     1870.58     1946.01     62.55 o
 -12   5   3     4979.13     4660.46     99.81 o
 -11   5   3     3511.02     3642.73     77.05 o
 -10   5   3    10467.72    10358.13    153.94 o
  -9   5   3     3980.54     3811.36     80.98 o
  -8   5   3     5540.99     5309.30     91.12 o
  -7   5   3     8750.65     9094.35    135.07 o
  -6   5   3     6335.97     6046.50    113.22 o
  -5   5   3    20794.93    21456.34    232.42 o
  -4   5   3     8560.64     8606.08    125.78 o
  -3   5   3     7555.20     6771.03     91.80 o
  -2   5   3     8624.88     8835.33    126.54 o
  -1   5   3    19216.43    19033.83    182.49 o
   0   5   3      447.81      378.23     15.88 o
   1   5   3    33976.49    33248.97    333.92 o
   2   5   3     5559.90     5923.73    114.54 o
   3   5   3    37999.60    38741.38    475.23 o
   4   5   3      105.46      119.97     12.78 o
   5   5   3    17958.19    17505.41    218.31 o
   6   5   3       46.71       75.84     11.23 o
   7   5   3    14415.03    14624.48    179.38 o
   8   5   3      577.20      480.32     25.81 o
   9   5   3    10829.82    10874.37    164.53 o
  10   5   3      715.00      750.94     31.15 o
  11   5   3     9318.38     9751.27    175.39 o
  12   5   3     1123.83     1103.88     59.56 o
  13   5   3     5141.15     5390.27    110.47 o
  14   5   3      815.25      884.35     55.24 o
  15   5   3     3825.69     3815.73    115.47 o
  16   5   3      452.33      427.77     81.57 o
  17   5   3     1172.75     1010.15     81.49 o
  18   5   3     1530.34     1718.26    341.65 o
 -18   6   3      111.09       82.52     54.32 o
 -17   6   3     2598.01     2700.64    139.21 o
 -16   6   3      452.03      450.31     49.01 o
 -15   6   3     3400.99     3445.22    272.29 o
 -14   6   3      613.94      638.58     52.87 o
 -13   6   3     2761.89     2776.30     84.98 o
 -12   6   3     1934.01     1961.87     57.08 o
 -11   6   3      340.12      385.04     28.74 o
 -10   6   3     2563.77     2607.80     67.94 o
  -9   6   3     6818.08     6652.76    121.08 o
  -8   6   3     4303.26     4257.94     94.97 o
  -7   6   3     5411.58     5541.18     95.07 o
  -6   6   3    14051.95    13996.94    187.80 o
  -5   6   3     1003.90      878.21     29.51 o
  -4   6   3     9188.44     9084.15    144.45 o
  -3   6   3      496.18      434.93     23.97 o
  -2   6   3    17420.84    17069.72    188.43 o
  -1   6   3     1318.32     1283.31     33.73 o
   0   6   3    17470.85    17190.36    198.67 o
   1   6   3     3571.05     3337.90     59.56 o
   2   6   3    13685.67    13519.34    215.15 o
   3   6   3       17.60       17.75      7.70 o
   4   6   3     9694.03     9881.79    147.79 o
   5   6   3      247.18      224.56     17.37 o
   6   6   3     8038.41     8189.71    131.57 o
   7   6   3      517.30      560.86     29.57 o
   8   6   3     4616.26     4805.30     93.57 o
   9   6   3      115.41      140.29     17.22 o
  10   6   3     8201.53     8103.00    127.14 o
  11   6   3      300.80      374.41     25.49 o
  12   6   3     4979.87     5231.09     97.86 o
  13   6   3     1651.83     1810.72     70.63 o
  14   6   3     2091.71     2279.28     85.92 o
  15   6   3      650.10      723.61     67.05 o
  16   6   3      855.77      853.44     74.99 o
  17   6   3      347.72      409.35     69.20 o
  18   6   3      625.70      542.13     86.32 o
 -17   7   3        0.27        0.86     30.22 o
 -16   7   3       37.72       20.79     25.43 o
 -15   7   3      756.09      722.51     59.66 o
 -14   7   3      368.83      279.15     38.31 o
 -13   7   3        0.06        1.10     13.84 o
 -12   7   3       14.42       -0.04     12.28 o
 -11   7   3      122.84       77.05     17.31 o
 -10   7   3     1134.42     1240.79     49.35 o
  -9   7   3       21.37       12.20     10.65 o
  -8   7   3      236.81      198.04     20.54 o
  -7   7   3     3194.01     3096.93     72.40 o
  -6   7   3      437.00      516.04     27.94 o
  -5   7   3      310.12      313.34     22.59 o
  -4   7   3     1530.46     1736.83     45.03 o
  -3   7   3      661.69      657.76     24.89 o
  -2   7   3      120.75       72.39     10.81 o
  -1   7   3     1989.24     2006.50     47.05 o
   0   7   3      893.38      891.08     39.57 o
   1   7   3      309.92      301.76     21.45 o
   2   7   3      183.41      186.06     15.95 o
   3   7   3       63.27       27.68      8.74 o
   4   7   3     2284.23     2221.94     60.20 o
   5   7   3     1866.81     1858.07     53.19 o
   6   7   3       79.02       51.40     20.31 o
   7   7   3       82.82       65.86     18.44 o
   8   7   3      134.53      113.78     28.22 o
   9   7   3       56.49       38.54     14.03 o
  10   7   3      406.99      375.90     29.64 o
  11   7   3     1589.60     1653.44     50.16 o
  12   7   3        1.37        5.54     12.40 o
  13   7   3      282.73      228.03     31.66 o
  14   7   3       58.54       97.57     32.12 o
  15   7   3       11.72       -0.14     20.90 o
  16   7   3       46.65       13.53     27.67 o
  17   7   3        4.89       44.74     43.71 o
 -17   8   3      801.70     1074.39    172.39 o
 -16   8   3       55.43       30.62     33.97 o
 -15   8   3      461.90      529.54     55.27 o
 -14   8   3        7.34        0.96     19.89 o
 -13   8   3      608.76      620.25     47.75 o
 -12   8   3      631.78      635.94     46.74 o
 -11   8   3     1801.13     1830.44     69.12 o
 -10   8   3      378.40      463.94     34.66 o
  -9   8   3     1799.12     1802.32     77.63 o
  -8   8   3      225.65      249.10     24.14 o
  -7   8   3     1057.51     1004.06     43.51 o
  -6   8   3      655.86      675.82     36.09 o
  -5   8   3     2897.97     2897.61     70.16 o
  -4   8   3     1634.67     1617.49     53.73 o
  -3   8   3     1885.88     1846.49     49.41 o
  -2   8   3     1575.21     1654.24     49.37 o
  -1   8   3        7.00        2.34      7.93 o
   0   8   3     6587.07     6754.51    109.78 o
   1   8   3      152.44      167.42     19.75 o
   2   8   3     4105.33     4600.10     98.46 o
   3   8   3     1399.74     1476.40     46.05 o
   4   8   3      607.31      657.71     40.36 o
   5   8   3     1066.96     1063.02     58.82 o
   6   8   3     2230.28     2325.78     68.41 o
   7   8   3        1.82       -7.54     10.56 o
   8   8   3     3604.39     3618.26     91.51 o
   9   8   3       17.34       25.24     14.40 o
  10   8   3     1356.55     1338.99     56.50 o
  11   8   3      164.13      174.35     32.58 o
  12   8   3     1084.86     1104.31     58.52 o
  13   8   3        4.86       -4.10     18.70 o
  14   8   3     1193.66     1152.36     83.74 o
  15   8   3        1.00       -1.12     26.58 o
  16   8   3      431.19      431.21     94.28 o
 -16   9   3     1437.56     1683.44    134.58 o
 -15   9   3      664.91      516.36     64.37 o
 -14   9   3      912.40      962.74     61.97 o
 -13   9   3      109.75      121.74     25.50 o
 -12   9   3     1607.47     1695.48     83.23 o
 -11   9   3      694.76      740.48     49.81 o
 -10   9   3     1902.47     1843.46     71.24 o
  -9   9   3     1134.77     1219.49     52.85 o
  -8   9   3     1521.20     1705.43     58.88 o
  -7   9   3     2589.01     2800.80     74.63 o
  -6   9   3      112.29      136.73     19.06 o
  -5   9   3     1465.13     1534.55     65.37 o
  -4   9   3      909.77     1067.78     48.68 o
  -3   9   3     1693.06     1792.39     60.14 o
  -2   9   3     2296.97     2326.07     69.46 o
  -1   9   3     3879.80     3968.51     86.93 o
   0   9   3     1104.86     1054.52     47.47 o
   1   9   3     3031.16     2885.27     85.79 o
   2   9   3       76.14       46.45     16.12 o
   3   9   3     3574.40     3640.03    100.17 o
   4   9   3      286.20      217.71     25.06 o
   5   9   3     4829.25     4904.28    137.20 o
   6   9   3      819.26      851.60     45.77 o
   7   9   3     4700.52     4641.18    110.33 o
   8   9   3      348.21      426.56     35.90 o
   9   9   3     1175.33     1323.76     65.90 o
  10   9   3        3.56       -3.69     15.34 o
  11   9   3     1607.57     1745.41     96.95 o
  12   9   3       62.76      -11.14     19.87 o
  13   9   3     1653.34     1749.87    334.46 o
  14   9   3      106.03      129.65     44.86 o
  15   9   3      826.29      983.18    137.38 o
 -15  10   3      263.63      240.97     41.12 o
 -14  10   3       94.69       82.45     31.49 o
 -13  10   3       45.82       62.61     26.48 o
 -12  10   3       38.24       18.62     21.84 o
 -11  10   3       52.33       25.87     23.26 o
 -10  10   3       19.98       51.70     23.98 o
  -9  10   3      471.34      474.09     42.08 o
  -8  10   3       76.05       65.19     30.94 o
  -7  10   3      473.02      413.63     54.04 o
  -6  10   3      332.02      298.30     38.95 o
  -5  10   3      460.28      484.21     37.93 o
  -4  10   3      210.41      255.24     28.34 o
  -3  10   3       77.56       71.65     16.62 o
  -2  10   3      294.18      248.84     25.22 o
  -1  10   3       18.32       28.11     12.99 o
   0  10   3      391.92      408.47     34.52 o
   1  10   3      172.45      161.22     37.70 o
   2  10   3      485.46      559.25     43.21 o
   3  10   3      526.46      502.48     62.05 o
   4  10   3      313.52      354.33     49.78 o
   5  10   3        0.49        2.59     12.45 o
   6  10   3     1227.34     1223.11     56.51 o
   7  10   3        0.17      -13.47     13.50 o
   8  10   3      385.29      432.74     43.09 o
   9  10   3      112.26       88.80     24.71 o
  10  10   3      742.48      724.75     64.46 o
  11  10   3      138.77      162.25     35.40 o
  12  10   3      520.24      522.72     77.12 o
  13  10   3      145.74      115.40     47.60 o
  14  10   3      162.46       21.55     49.38 o
 -14  11   3      110.44      112.79     38.03 o
 -13  11   3      259.12      172.37     45.27 o
 -12  11   3      446.38      366.81     54.53 o
 -11  11   3      695.20      698.22     62.05 o
 -10  11   3      972.12     1027.97    110.50 o
  -9  11   3      223.99      212.86     41.06 o
  -8  11   3      970.85      974.13     76.03 o
  -7  11   3      511.75      507.09     48.28 o
  -6  11   3      130.17      195.61     32.54 o
  -5  11   3      131.28       85.52     24.23 o
  -4  11   3     1547.82     1651.11     76.25 o
  -3  11   3      291.75      271.78     27.76 o
  -2  11   3      213.14      229.49     25.91 o
  -1  11   3     1420.00     1449.29     62.81 o
   0  11   3      207.69      125.79     36.01 o
   1  11   3     2054.54     2085.96     73.23 o
   2  11   3        7.61       14.73     15.92 o
   3  11   3      107.74      126.95     29.80 o
   4  11   3      520.71      541.06     54.94 o
   5  11   3      663.74      651.80     52.13 o
   6  11   3       36.01       63.46     23.08 o
   7  11   3     1902.91     2217.65     88.32 o
   8  11   3        4.90       10.31     23.02 o
   9  11   3      566.34      496.84     57.21 o
  10  11   3        0.50        8.55     22.39 o
  11  11   3       14.28       -6.68     31.22 o
  12  11   3       83.23      114.93     61.95 o
  13  11   3      305.78      222.68     82.61 o
 -12  12   3      250.68      222.59     61.44 o
 -11  12   3     1221.66     1106.74    109.15 o
 -10  12   3      520.16      630.24    127.95 o
  -9  12   3     1055.49     1085.48     95.22 o
  -8  12   3      954.20     1019.22     81.78 o
  -7  12   3     2079.10     2329.28    115.67 o
  -6  12   3      880.17      884.59     76.03 o
  -5  12   3     1346.33     1369.24     67.92 o
  -4  12   3     1159.41     1278.05     65.50 o
  -3  12   3     1930.21     1779.24     74.38 o
  -2  12   3     2913.39     3036.46    106.43 o
  -1  12   3      714.76      814.66     59.30 o
   0  12   3     2896.17     2750.86    100.52 o
   1  12   3      111.38       44.45     22.94 o
   2  12   3     2452.06     2387.79    103.95 o
   3  12   3      456.98      503.33     55.96 o
   4  12   3     4588.58     4492.10    134.33 o
   5  12   3     1102.80      985.27     77.37 o
   6  12   3     3369.32     3386.15    135.02 o
   7  12   3      269.19      320.24     75.90 o
   8  12   3     2003.27     1963.51    118.90 o
   9  12   3        4.83      -15.99     26.23 o
  10  12   3     1770.85     1782.47    127.27 o
  11  12   3        0.14       19.75     47.59 o
  12  12   3     1631.87     1965.47    193.94 o
 -10  13   3      199.07      243.87     64.94 o
  -9  13   3      243.63      161.03     86.20 o
  -8  13   3      322.68      307.49     64.76 o
  -7  13   3      126.74      137.87     39.20 o
  -6  13   3      120.56       76.21     27.47 o
  -5  13   3       70.93       55.37     22.91 o
  -4  13   3      148.32      200.01     36.76 o
  -3  13   3       91.78      112.65     32.68 o
  -2  13   3        9.27       10.70     24.51 o
  -1  13   3      778.76      883.85     78.99 o
   0  13   3        7.98        0.86     24.13 o
   1  13   3      143.38      136.03     42.43 o
   2  13   3       60.81       45.52     34.35 o
   3  13   3      432.72      422.16     87.99 o
   4  13   3       41.66       -2.80     22.99 o
   5  13   3      652.26      599.25     66.20 o
   6  13   3        0.51        8.68     26.69 o
   7  13   3      574.63      713.94     91.79 o
   8  13   3        2.14        8.53     53.42 o
   9  13   3      775.34      775.52     96.19 o
  10  13   3       40.25       33.22     59.26 o
  -8  14   3      254.38      329.52     99.67 o
  -7  14   3      537.49      512.22     86.50 o
  -6  14   3      142.35       65.33    101.91 o
  -5  14   3      318.29      370.83     72.89 o
  -4  14   3      165.26      258.08    124.81 o
  -3  14   3       34.63       59.51     44.21 o
  -2  14   3      419.56      289.65     66.29 o
  -1  14   3        1.60       18.87     30.09 o
   0  14   3      774.14      874.22     82.52 o
   1  14   3        0.41       -1.39     28.82 o
   2  14   3      573.76      619.33    112.68 o
   3  14   3       20.54       24.74     31.88 o
   4  14   3      287.48      386.44     71.85 o
   5  14   3        8.95       10.88     41.75 o
   6  14   3      206.90      190.74     59.30 o
   7  14   3       44.92       17.49     40.66 o
   8  14   3        6.52        7.31     43.10 o
  -4  15   3      517.04      623.13    131.09 o
  -3  15   3     1932.03     2083.99    202.92 o
  -2  15   3      511.17      838.63    139.17 o
  -1  15   3     2076.27     2122.60    202.02 o
   0  15   3      129.18       26.94     48.49 o
   1  15   3     1917.91     1658.39    181.37 o
   2  15   3       91.74       80.81     62.85 o
   3  15   3     2101.63     2292.30    212.80 o
   4  15   3       91.23        7.18     64.65 o
 -19   0   4     1014.03     1057.50    109.64 o
 -18   0   4     1834.61     1549.73    121.88 o
 -17   0   4     2885.96     3084.04    158.69 o
 -16   0   4     3435.32     3733.49    170.08 o
 -15   0   4     2399.12     2348.77    126.50 o
 -14   0   4     2375.75     2400.97     96.39 o
 -13   0   4     5857.32     5674.56    157.87 o
 -12   0   4     2963.41     2906.08    100.10 o
 -11   0   4    13375.03    13176.34    392.82 o
 -10   0   4     9208.98     9219.56    178.13 o
  -9   0   4    19865.19    19874.61    325.72 o
  -8   0   4     1593.73     1567.70     49.87 o
  -7   0   4    12552.88    11486.91    195.69 o
  -6   0   4      388.15      343.43     19.14 o
  -5   0   4    33688.13    34463.93    510.20 o
  -4   0   4     1101.93     1258.65     28.63 o
  -3   0   4    13291.77    13250.19    179.53 o
  -2   0   4     3643.66     3742.22     72.98 o
   0   0   4     6074.59     5965.55    208.31 o
   1   0   4     8334.87     7814.30    257.69 o
   2   0   4     1498.83     1722.20     47.21 o
   3   0   4    87533.55    88286.48   1127.84 o
   4   0   4      317.33      203.90     10.13 o
   5   0   4    23428.15    23005.95    309.24 o
   6   0   4     2428.30     2245.97     47.80 o
   7   0   4     2674.10     2756.94     58.22 o
   8   0   4     4664.10     4591.49     75.59 o
   9   0   4     7851.27     8362.76    124.80 o
  10   0   4     4878.22     4824.04     92.67 o
  11   0   4     2629.34     2675.59     81.39 o
  12   0   4     4551.60     4444.31    102.19 o
  13   0   4     2593.12     2663.32     96.67 o
  14   0   4     3575.59     3678.61    121.26 o
  15   0   4      582.24      669.00     69.98 o
  16   0   4     1897.16     2077.08    137.83 o
  17   0   4      281.31      295.68     55.06 o
  18   0   4     1345.32     1409.68    162.52 o
  19   0   4       64.02        9.88     55.67 o
 -19   1   4     1130.02     1076.29     88.74 o
 -18   1   4      972.59      919.33    104.17 o
 -17   1   4     1656.92     1691.22     86.47 o
 -16   1   4     1949.07     2058.80    133.36 o
 -15   1   4     1488.83     1492.11     74.14 o
 -14   1   4     1809.03     1887.74     60.50 o
 -13   1   4      323.04      347.57     35.82 o
 -12   1   4     3447.23     3473.23     79.27 o
 -11   1   4      886.15      905.09     37.97 o
 -10   1   4     4214.23     4309.30     83.82 o
  -9   1   4     2449.11     2437.41     48.62 o
  -8   1   4     7014.44     7121.25     97.73 o
  -7   1   4     1002.05     1019.99     26.33 o
  -6   1   4    17636.05    18274.19    204.60 o
  -5   1   4     1333.92     1430.31     26.57 o
  -4   1   4     5304.28     5252.72     56.92 o
  -3   1   4     3271.69     3382.14     37.36 o
  -2   1   4    41587.48    42054.27    389.08 o
  -1   1   4     2945.20     3021.18     46.01 o
   0   1   4     6459.87     6412.44     84.49 o
   1   1   4     2800.95     2832.55     37.35 o
   2   1   4    32984.23    33467.87    312.10 o
   3   1   4     2136.02     2250.32     28.56 o
   4   1   4     4400.61     4351.79     46.74 o
   5   1   4     3574.23     3824.90     44.58 o
   6   1   4     2360.08     2178.37     33.07 o
   7   1   4     2229.42     2240.82     35.67 o
   8   1   4     4523.30     4246.37     57.81 o
   9   1   4     2215.03     2223.54     50.63 o
  10   1   4     2738.42     2748.02     48.31 o
  11   1   4     1312.78     1450.59     33.96 o
  12   1   4      678.30      758.51     26.24 o
  13   1   4     3018.84     2924.43     72.19 o
  14   1   4      664.77      644.09     41.24 o
  15   1   4     1832.63     1834.68     75.15 o
  16   1   4       91.96       69.06     22.80 o
  17   1   4     1499.95     1343.96     95.38 o
  18   1   4       22.10       45.67     30.93 o
  19   1   4      610.19      449.56     76.12 o
 -19   2   4       20.67        1.43     28.02 o
 -18   2   4        8.04       19.93     25.11 o
 -17   2   4       20.97       10.31     21.85 o
 -16   2   4      201.56      166.70     32.18 o
 -15   2   4        7.84       -4.39     16.12 o
 -14   2   4      145.90      142.02     20.55 o
 -13   2   4      429.63      384.91     29.95 o
 -12   2   4      746.14      775.73     37.71 o
 -11   2   4       92.97       53.20     14.46 o
 -10   2   4       64.94       47.10      9.87 o
  -9   2   4      139.12      122.38     12.52 o
  -8   2   4       20.88       10.12      5.91 o
  -7   2   4      465.59      480.47     18.61 o
  -6   2   4     3399.70     3698.44     53.87 o
  -5   2   4      813.03      834.59     18.49 o
  -4   2   4      185.92      190.51     10.30 o
  -3   2   4      527.69      547.83     12.51 o
  -2   2   4     2121.04     2215.70     26.24 o
  -1   2   4     9840.26    10084.79     95.85 o
   0   2   4      236.70      260.91      7.75 o
   1   2   4     1712.60     1722.10     20.04 o
   2   2   4     1808.34     1926.18     23.58 o
   3   2   4     4388.28     4499.27     54.67 o
   4   2   4     1354.55     1367.59     32.97 o
   5   2   4      610.91      650.67     15.23 o
   6   2   4      997.92     1005.11     25.80 o
   7   2   4      438.69      385.33     16.03 o
   8   2   4      186.79      180.52     16.20 o
   9   2   4        5.39       23.78      8.36 o
  10   2   4      374.32      338.15     20.62 o
  11   2   4     1038.71      992.93     38.43 o
  12   2   4      110.73       99.71     15.93 o
  13   2   4      122.68      150.71     27.64 o
  14   2   4       11.21        5.87     14.98 o
  15   2   4      364.04      324.10     36.35 o
  16   2   4      113.66      118.20     31.36 o
  17   2   4      156.48      106.68     33.05 o
  18   2   4       37.75       26.87     27.41 o
  19   2   4       23.74       53.57     38.73 o
 -19   3   4      486.78      492.14     57.66 o
 -18   3   4      878.09      906.12     71.30 o
 -17   3   4     2125.11     2022.84     94.89 o
 -16   3   4     1188.99     1108.37     70.19 o
 -15   3   4      815.29      840.70     59.36 o
 -14   3   4      840.60      763.58     47.09 o
 -13   3   4       57.23       47.85     14.05 o
 -12   3   4     3325.74     3174.13     76.34 o
 -11   3   4     2519.41     2411.11     72.35 o
 -10   3   4     4214.38     4253.84     79.63 o
  -9   3   4     2985.63     3070.64     57.93 o
  -8   3   4     3661.34     3520.68     60.74 o
  -7   3   4      614.88      533.86     20.31 o
  -6   3   4     7897.03     7488.56     94.03 o
  -5   3   4      537.57      497.42     17.31 o
  -4   3   4     8211.03     8169.33    103.26 o
  -3   3   4     1599.67     1443.66     22.69 o
  -2   3   4     1185.84     1000.86     18.06 o
  -1   3   4      136.29      164.34      7.40 o
   0   3   4    10066.24    10077.41     97.96 o
   1   3   4      102.25       92.23      6.11 o
   2   3   4    17072.84    17092.14    165.74 o
   3   3   4      615.98      695.36     14.73 o
   4   3   4     3225.50     2764.12     44.20 o
   5   3   4      810.63      927.74     20.71 o
   6   3   4     1766.12     1734.09     30.35 o
   7   3   4      749.99      762.65     21.20 o
   8   3   4     4098.09     4075.85     60.21 o
   9   3   4      147.72      145.29     13.47 o
  10   3   4     1598.09     1498.32     46.57 o
  11   3   4      115.44       82.75     18.14 o
  12   3   4     1955.48     1883.60     54.65 o
  13   3   4     1615.19     1592.69     52.52 o
  14   3   4      912.56      950.67     53.83 o
  15   3   4       92.35       54.89     21.45 o
  16   3   4      862.01      791.43     68.17 o
  17   3   4      550.91      537.02     60.29 o
  18   3   4      212.93      203.67     43.44 o
  19   3   4      533.80      570.16    119.42 o
 -19   4   4       56.74       46.46     39.71 o
 -18   4   4      709.67      640.05     62.95 o
 -17   4   4      531.96      540.93     55.18 o
 -16   4   4     1823.07     1914.39     89.72 o
 -15   4   4     1408.78     1431.99     75.60 o
 -14   4   4      589.15      578.53     55.43 o
 -13   4   4      351.35      356.13     29.64 o
 -12   4   4     1506.65     1460.74     51.21 o
 -11   4   4     3366.47     3483.17     79.04 o
 -10   4   4      959.26      913.89     38.22 o
  -9   4   4     4023.28     4056.32     67.36 o
  -8   4   4     2454.15     2406.93     49.59 o
  -7   4   4     7735.54     7828.97    107.45 o
  -6   4   4     2962.92     3039.31     52.94 o
  -5   4   4     5369.97     4922.44     68.98 o
  -4   4   4       62.86       54.87      7.09 o
  -3   4   4     7719.56     7473.25     81.97 o
  -2   4   4      628.19      551.21     15.41 o
  -1   4   4    13067.82    13074.18    126.93 o
   0   4   4     3732.04     4082.35     46.30 o
   1   4   4     8255.47     7906.26     82.45 o
   2   4   4      907.61      865.43     27.37 o
   3   4   4    18472.04    18634.56    219.85 o
   4   4   4        0.26        9.66      6.32 o
   5   4   4     9366.40     9196.13    133.85 o
   6   4   4       39.22       16.76      6.05 o
   7   4   4     3379.09     3226.46     51.49 o
   8   4   4      301.38      356.60     18.66 o
   9   4   4     3649.72     3725.09     63.50 o
  10   4   4      224.50      240.36     20.52 o
  11   4   4     2087.11     2111.30     56.59 o
  12   4   4      322.19      315.48     25.61 o
  13   4   4     1037.67     1048.65     60.44 o
  14   4   4      458.94      526.70     43.34 o
  15   4   4      325.46      375.25     39.72 o
  16   4   4      503.11      529.58     57.75 o
  17   4   4      420.46      539.76     62.48 o
  18   4   4      553.92      544.08     76.20 o
 -18   5   4       11.71       27.03     27.65 o
 -17   5   4       44.01       26.00     25.85 o
 -16   5   4       25.18       26.74     22.67 o
 -15   5   4       16.90       13.66     18.52 o
 -14   5   4       27.35       34.75     19.23 o
 -13   5   4       10.86       27.84     14.82 o
 -12   5   4      474.23      458.16     31.88 o
 -11   5   4      998.79      932.11     49.78 o
 -10   5   4      778.04      804.76     45.07 o
  -9   5   4       92.81       99.85     14.63 o
  -8   5   4        0.64       15.12      8.03 o
  -7   5   4     1464.12     1507.27     38.07 o
  -6   5   4     3185.93     3343.30     59.31 o
  -5   5   4     1092.49     1337.10     34.80 o
  -4   5   4      186.43      233.69     14.33 o
  -3   5   4     3181.11     3566.47     57.62 o
  -2   5   4     1693.62     1787.58     34.20 o
  -1   5   4      712.26      779.55     21.48 o
   0   5   4      874.83     1033.51     31.94 o
   1   5   4        4.00        8.44      5.11 o
   2   5   4      315.81      277.21     14.35 o
   3   5   4        1.77        9.74      5.49 o
   4   5   4      275.72      271.78     18.45 o
   5   5   4      275.89      231.82     20.92 o
   6   5   4      217.17      186.78     16.39 o
   7   5   4      278.43      266.95     18.71 o
   8   5   4      161.51      140.50     13.01 o
   9   5   4        7.67       11.75      7.54 o
  10   5   4      151.45      123.46     22.81 o
  11   5   4       17.99       10.32     11.26 o
  12   5   4       23.40       33.58     12.78 o
  13   5   4      441.83      500.44     41.24 o
  14   5   4       53.94       46.47     19.84 o
  15   5   4       96.70       33.79     37.59 o
  16   5   4        4.85        4.07     23.37 o
  17   5   4       66.76       71.23     32.73 o
  18   5   4        4.08      -16.23     29.12 o
 -18   6   4      459.16      446.77     64.32 o
 -17   6   4      173.38       89.29     31.19 o
 -16   6   4     1655.90     1689.91     87.69 o
 -15   6   4      300.27      330.65     42.07 o
 -14   6   4      881.39      805.42     84.12 o
 -13   6   4      510.59      543.58     42.18 o
 -12   6   4     2923.89     2962.69     85.49 o
 -11   6   4     2439.81     2378.73     61.68 o
 -10   6   4      775.46      871.33     48.52 o
  -9   6   4     1384.54     1248.11     60.17 o
  -8   6   4      883.32      798.06     34.17 o
  -7   6   4     4678.42     4826.47     86.71 o
  -6   6   4      724.43      689.06     27.57 o
  -5   6   4     6110.76     6253.86    117.05 o
  -4   6   4     2556.42     2560.64     49.99 o
  -3   6   4     5180.00     5144.79     78.11 o
  -2   6   4      157.32      203.74     14.63 o
  -1   6   4     2348.76     2180.94     43.40 o
   0   6   4       82.45      103.92     11.45 o
   1   6   4    10285.02    10183.24    122.04 o
   2   6   4     1820.40     2066.67     44.19 o
   3   6   4     9978.87    10112.73    127.50 o
   4   6   4      252.88      294.91     20.87 o
   5   6   4     5137.29     5059.23     91.00 o
   6   6   4      211.39      167.22     23.71 o
   7   6   4     2411.89     2241.99     56.32 o
   8   6   4        3.53        6.25      8.95 o
   9   6   4     2012.67     1851.52     50.19 o
  10   6   4      671.30      780.92     32.94 o
  11   6   4      637.15      571.55     29.78 o
  12   6   4     1560.37     1682.09     67.31 o
  13   6   4      509.75      603.39     77.76 o
  14   6   4      465.07      549.09     60.63 o
  15   6   4     1311.28     1262.73     97.91 o
  16   6   4      244.41      174.37     39.16 o
  17   6   4      258.13      202.66     44.51 o
 -17   7   4      811.06      786.93     83.05 o
 -16   7   4      814.94      898.16     69.47 o
 -15   7   4     1419.65     1453.66     80.53 o
 -14   7   4     1368.27     1462.79     77.48 o
 -13   7   4      669.67      697.67     55.31 o
 -12   7   4     2246.38     2276.76     70.36 o
 -11   7   4      929.27      916.68     50.90 o
 -10   7   4     2679.66     2730.46     72.50 o
  -9   7   4      548.84      599.55     36.54 o
  -8   7   4     3253.79     3362.02     78.26 o
  -7   7   4     3236.39     3476.60     72.90 o
  -6   7   4     6310.17     6238.39    104.92 o
  -5   7   4     3298.88     3474.96     69.82 o
  -4   7   4     6451.16     6085.05     93.12 o
  -3   7   4       37.27        7.01      6.94 o
  -2   7   4     9396.15     9276.26    125.00 o
  -1   7   4       56.61       36.20     11.14 o
   0   7   4     9471.26     9433.41    164.45 o
   1   7   4       73.09       52.75     11.09 o
   2   7   4     8591.16     8750.87    169.73 o
   3   7   4       69.46       52.42     10.60 o
   4   7   4    11325.44    11075.14    152.45 o
   5   7   4        0.56        9.56      9.82 o
   6   7   4     1875.45     1877.07     52.31 o
   7   7   4      603.72      553.95     33.68 o
   8   7   4     4024.38     4251.43     97.07 o
   9   7   4       47.54       48.52     15.15 o
  10   7   4      779.27      818.36     37.49 o
  11   7   4      543.47      559.07     59.23 o
  12   7   4     2113.49     2074.79     86.51 o
  13   7   4      905.45      928.89    101.91 o
  14   7   4     1060.55      897.29     74.64 o
  15   7   4      360.07      424.53     55.10 o
  16   7   4      413.51      327.36     52.18 o
  17   7   4      339.94      228.82     60.33 o
 -16   8   4      242.87      283.83     43.98 o
 -15   8   4      325.85      266.52     40.52 o
 -14   8   4       55.43       53.07     26.48 o
 -13   8   4      630.54      568.55     45.62 o
 -12   8   4      440.85      392.40     43.77 o
 -11   8   4      314.14      377.43     36.67 o
 -10   8   4      525.49      460.02     37.68 o
  -9   8   4      830.45      829.13     42.56 o
  -8   8   4      553.07      513.78     35.67 o
  -7   8   4     3130.23     3069.60     75.25 o
  -6   8   4      125.18       86.32     15.42 o
  -5   8   4      588.01      604.41     33.07 o
  -4   8   4        0.46       -1.31      8.08 o
  -3   8   4      134.35       86.20     14.06 o
  -2   8   4      855.36      932.13     38.14 o
  -1   8   4     1413.68     1324.27     40.60 o
   0   8   4     1688.69     1714.14     46.22 o
   1   8   4      602.11      593.94     31.34 o
   2   8   4      959.86     1010.75     42.49 o
   3   8   4     1273.12     1150.41     48.87 o
   4   8   4        0.42       -2.97      8.63 o
   5   8   4      107.06       82.76     17.97 o
   6   8   4      178.27      165.80     22.06 o
   7   8   4     1479.09     1418.48     53.18 o
   8   8   4      603.73      618.12     57.25 o
   9   8   4      246.65      258.50     36.26 o
  10   8   4        0.67        6.36     14.91 o
  11   8   4      813.31     1010.54     53.19 o
  12   8   4        0.30       12.69     26.30 o
  13   8   4      311.49      368.39     62.52 o
  14   8   4        1.08       -1.35     31.87 o
  15   8   4      154.45      144.18     46.23 o
  16   8   4       21.09       28.73     47.59 o
 -16   9   4       81.10       56.40     36.84 o
 -15   9   4      447.27      421.13     51.14 o
 -14   9   4      200.89      205.78     33.05 o
 -13   9   4     1026.42      918.73     58.98 o
 -12   9   4      489.71      533.36     54.69 o
 -11   9   4      247.15      249.57     44.83 o
 -10   9   4     1246.08     1297.18     70.47 o
  -9   9   4        0.90        4.67     13.76 o
  -8   9   4     1031.94      894.55     50.16 o
  -7   9   4        0.54        2.49     11.64 o
  -6   9   4     1120.93     1035.97     45.70 o
  -5   9   4        3.96       -2.47     10.43 o
  -4   9   4     2448.02     2493.93     73.07 o
  -3   9   4      265.64      233.17     24.93 o
  -2   9   4     2316.44     2262.82     67.84 o
  -1   9   4     1139.59     1255.73     43.81 o
   0   9   4     1937.71     1959.71     57.22 o
   1   9   4      144.29      117.32     17.77 o
   2   9   4     5510.35     5324.09    128.30 o
   3   9   4       20.30       36.96     15.47 o
   4   9   4     2075.45     2184.34     69.03 o
   5   9   4      233.23      264.86     27.28 o
   6   9   4     1492.60     1270.13     54.22 o
   7   9   4       29.15       38.34     15.42 o
   8   9   4      131.90       72.24     20.70 o
   9   9   4     1241.26     1318.04     87.35 o
  10   9   4      287.62      326.23     43.24 o
  11   9   4     1494.11     1561.18     85.04 o
  12   9   4       73.42       69.98     35.03 o
  13   9   4      959.62      992.19     96.26 o
  14   9   4      251.16      153.25     62.40 o
  15   9   4      168.64       95.18     63.75 o
 -15  10   4     1656.65     1828.08    113.72 o
 -14  10   4     1538.11     1616.93     89.88 o
 -13  10   4     2979.15     3170.42    118.97 o
 -12  10   4      744.02      778.82     63.24 o
 -11  10   4     3185.02     3314.31    116.44 o
 -10  10   4      835.48      944.67     65.12 o
  -9  10   4     4899.11     5061.66    144.41 o
  -8  10   4      425.17      402.23     53.25 o
  -7  10   4     6315.07     6637.71    146.80 o
  -6  10   4      572.52      645.27     65.84 o
  -5  10   4     5445.26     5370.19    123.72 o
  -4  10   4        0.24       -4.16     11.97 o
  -3  10   4     5471.98     5432.71    122.63 o
  -2  10   4      104.50       52.40     15.23 o
  -1  10   4    11731.08    12022.08    195.03 o
   0  10   4       84.24       56.81     17.05 o
   1  10   4     8521.50     8715.17    168.55 o
   2  10   4       89.10       66.87     19.82 o
   3  10   4     5868.82     6010.28    219.80 o
   4  10   4      462.14      402.71     38.00 o
   5  10   4     3051.14     3264.15    116.10 o
   6  10   4      304.57      404.25     46.14 o
   7  10   4     3194.75     3609.84    110.34 o
   8  10   4     1019.35     1146.54     74.81 o
   9  10   4     1395.60     1591.38     88.03 o
  10  10   4     1898.80     2091.77     99.54 o
  11  10   4      555.97      661.85     82.35 o
  12  10   4     1936.30     2029.56    133.29 o
  13  10   4      948.34     1010.30    114.93 o
  14  10   4      650.91      541.42    110.44 o
 -13  11   4      981.39     1048.77    159.37 o
 -12  11   4     1865.58     2021.91     99.46 o
 -11  11   4      828.59      818.39     66.72 o
 -10  11   4     1849.09     1878.65     92.30 o
  -9  11   4      521.14      340.41     72.14 o
  -8  11   4     4544.73     4746.79    163.07 o
  -7  11   4      751.21      750.98     68.39 o
  -6  11   4     8581.81     8804.20    239.83 o
  -5  11   4      384.70      277.97     44.09 o
  -4  11   4     5875.61     5950.34    154.37 o
  -3  11   4      206.32      152.70     25.74 o
  -2  11   4     8641.79     8539.21    174.63 o
  -1  11   4      236.67      101.45     24.76 o
   0  11   4     7268.27     7090.95    171.66 o
   1  11   4       45.67        4.25     29.68 o
   2  11   4     4154.78     3977.26    119.51 o
   3  11   4       16.11       -7.40     16.86 o
   4  11   4     3120.64     3140.59    139.20 o
   5  11   4     1092.79      977.67     61.57 o
   6  11   4     3919.52     3854.68    140.47 o
   7  11   4      625.13      782.84     68.72 o
   8  11   4     2884.02     3197.68    140.81 o
   9  11   4      799.12      779.36     69.31 o
  10  11   4     1649.14     1922.45    102.76 o
  11  11   4      702.46      723.74     86.03 o
  12  11   4     1017.32     1122.56    267.57 o
  13  11   4     1197.53     1429.43    167.01 o
 -12  12   4       70.12       75.39     47.84 o
 -11  12   4      308.85      455.92     75.92 o
 -10  12   4       10.91        9.26     25.57 o
  -9  12   4      173.86      130.88     35.62 o
  -8  12   4        3.62       -4.10     23.27 o
  -7  12   4     1425.96     1438.55     94.74 o
  -6  12   4        4.00       -4.83     23.88 o
  -5  12   4      349.37      327.19     68.86 o
  -4  12   4        7.36       37.91     22.10 o
  -3  12   4      772.96      761.20     60.10 o
  -2  12   4        1.19        5.84     19.95 o
  -1  12   4      529.24      534.36     77.64 o
   0  12   4      143.00      134.84     41.87 o
   1  12   4        4.79       11.97     21.33 o
   2  12   4      109.90       60.12     26.62 o
   3  12   4      285.17      222.35     60.82 o
   4  12   4      363.04      365.73     61.15 o
   5  12   4      282.81      350.05     50.23 o
   6  12   4       70.81       42.03     27.12 o
   7  12   4       10.60       31.98     26.84 o
   8  12   4       28.54       11.06     30.75 o
   9  12   4        1.08      -47.33     23.67 o
  10  12   4       13.49       21.78     35.13 o
  11  12   4       28.22       35.92     53.87 o
  12  12   4       87.71       53.87     58.36 o
 -10  13   4       88.74      111.51     70.93 o
  -9  13   4       43.75       20.95     41.79 o
  -8  13   4      274.64      144.90     43.10 o
  -7  13   4      296.36      262.84     50.68 o
  -6  13   4      399.89      387.88     48.43 o
  -5  13   4      465.09      514.21     60.57 o
  -4  13   4      980.28     1034.99     73.25 o
  -3  13   4      127.15       75.02     53.21 o
  -2  13   4     1623.87     1643.97    102.21 o
  -1  13   4      157.53      118.25     35.30 o
   0  13   4     1238.23     1215.28     89.74 o
   1  13   4       23.22       -5.03     22.96 o
   2  13   4      609.16      680.43     70.28 o
   3  13   4        3.60        0.50     23.17 o
   4  13   4      899.30      856.16     91.24 o
   5  13   4       88.94       73.42     33.08 o
   6  13   4     1262.76     1190.85     90.58 o
   7  13   4        3.73       17.30     29.29 o
   8  13   4      363.32      483.74     65.11 o
   9  13   4       44.80       73.16     44.09 o
  10  13   4      402.98      439.96    112.24 o
  -8  14   4      153.47      133.78     70.04 o
  -7  14   4     1680.66     1322.59    163.42 o
  -6  14   4       89.58       98.41     50.80 o
  -5  14   4     1530.93     1416.38    127.92 o
  -4  14   4      168.05      108.82     40.32 o
  -3  14   4     1132.79     1235.71     97.35 o
  -2  14   4      158.33      135.82     65.24 o
  -1  14   4     1348.75     1321.20     99.66 o
   0  14   4      119.58       39.33     33.01 o
   1  14   4     1454.19     1445.84    102.32 o
   2  14   4       46.99       69.71     35.91 o
   3  14   4      679.51      723.57     93.78 o
   4  14   4       15.25        7.23     27.29 o
   5  14   4     1620.78     1617.96    196.18 o
   6  14   4       59.15      105.08     52.42 o
   7  14   4     1370.68     1543.74    150.84 o
  -4  15   4      253.98      311.57     99.67 o
  -3  15   4       20.87       71.83     63.75 o
  -2  15   4     1199.56     1289.36    167.01 o
  -1  15   4      147.53      182.27     76.32 o
   0  15   4      903.30     1251.65    163.42 o
   1  15   4       25.30       12.57     49.38 o
   2  15   4      395.00      590.81    124.81 o
   3  15   4        6.51        7.18     51.18 o
 -19   1   5      381.94      369.00     50.31 o
 -18   1   5     1113.28     1070.15     76.16 o
 -17   1   5     1105.35     1130.42     96.42 o
 -16   1   5      923.58      878.48     63.25 o
 -15   1   5     1526.11     1453.92     73.93 o
 -14   1   5     1292.16     1233.88     72.39 o
 -13   1   5      626.47      666.53     42.63 o
 -12   1   5     2116.83     2075.45     58.09 o
 -11   1   5     1827.93     1985.38     47.85 o
 -10   1   5        1.68       12.63      7.39 o
  -9   1   5     6011.06     6124.18    115.59 o
  -8   1   5     1554.70     1630.13     36.21 o
  -7   1   5     6060.79     5780.11     82.13 o
  -6   1   5     1190.97     1225.87     28.03 o
  -5   1   5     3642.63     3428.77     42.52 o
  -4   1   5     1689.37     1841.72     24.40 o
  -3   1   5     7696.57     7514.46     81.82 o
  -2   1   5     1702.43     1777.75     26.67 o
  -1   1   5     2447.14     2312.84     45.87 o
   0   1   5        3.22        8.07      4.58 o
   1   1   5     3238.12     3243.09     51.80 o
   2   1   5      649.07      583.33     21.04 o
   3   1   5    31188.77    31936.37    281.85 o
   4   1   5     6268.62     6291.95     63.96 o
   5   1   5     8965.16     9181.67     94.80 o
   6   1   5     2254.99     2313.18     34.84 o
   7   1   5     1798.79     1803.27     37.80 o
   8   1   5      788.19      800.24     20.95 o
   9   1   5     3434.92     3551.39     56.87 o
  10   1   5     2878.63     2921.21     55.04 o
  11   1   5     2252.76     2110.70     44.48 o
  12   1   5     1599.19     1613.13     48.21 o
  13   1   5      461.05      438.80     33.24 o
  14   1   5     1934.42     1905.50     71.64 o
  15   1   5       42.01       26.06     17.93 o
  16   1   5      916.56      984.35     96.78 o
  17   1   5     1117.94     1019.62     76.06 o
  18   1   5      626.58      654.30     84.41 o
  19   1   5       51.63      -14.89     55.22 o
 -19   2   5      792.62      765.44     69.43 o
 -18   2   5     1210.27     1168.85     78.46 o
 -17   2   5     2640.69     2808.11    107.73 o
 -16   2   5     2992.83     3031.91    108.78 o
 -15   2   5     1329.38     1378.29     72.75 o
 -14   2   5     4156.58     4009.64    118.99 o
 -13   2   5      286.47      315.22     27.31 o
 -12   2   5     1602.94     1562.36     51.09 o
 -11   2   5     1077.36     1018.17     37.27 o
 -10   2   5     2007.16     1968.32     55.25 o
  -9   2   5      266.62      266.00     22.12 o
  -8   2   5     6403.70     6420.84     91.05 o
  -7   2   5     1392.69     1454.61     33.72 o
  -6   2   5    11759.12    11641.85    208.89 o
  -5   2   5      169.74      207.09     10.66 o
  -4   2   5    15710.49    15301.24    139.32 o
  -3   2   5     2092.09     2276.46     27.79 o
  -2   2   5     2733.93     2462.79     31.85 o
  -1   2   5      392.96      458.08     10.50 o
   0   2   5    12299.66    11940.81    116.62 o
   1   2   5     4679.28     4973.59     52.97 o
   2   2   5    16357.29    16609.19    190.78 o
   3   2   5     6608.40     6582.66     70.12 o
   4   2   5     7403.35     7230.75     79.14 o
   5   2   5     6672.55     6862.62     86.03 o
   6   2   5     1947.20     1784.24     35.80 o
   7   2   5      381.27      312.95     17.73 o
   8   2   5     2444.02     2442.58     43.09 o
   9   2   5      461.63      464.16     21.20 o
  10   2   5     2267.85     2326.65     49.74 o
  11   2   5     5894.66     6156.10    114.78 o
  12   2   5     1252.81     1229.40     43.89 o
  13   2   5     3433.11     3511.83     98.49 o
  14   2   5      832.66      864.52     51.39 o
  15   2   5     1469.03     1506.01     68.93 o
  16   2   5      805.55      665.31     62.02 o
  17   2   5      794.97      820.81     70.49 o
  18   2   5      134.58       76.68     41.20 o
 -19   3   5       36.91       20.47     30.04 o
 -18   3   5       42.38       13.97     25.51 o
 -17   3   5        3.46       -4.05     22.17 o
 -16   3   5      559.04      677.36     58.26 o
 -15   3   5      915.92      955.63     63.41 o
 -14   3   5       39.60       24.07     17.85 o
 -13   3   5      382.23      350.29     28.69 o
 -12   3   5      869.46      818.06     39.58 o
 -11   3   5      643.53      654.55     37.08 o
 -10   3   5      466.38      443.99     24.20 o
  -9   3   5        1.11        5.79      6.61 o
  -8   3   5      491.31      564.00     26.57 o
  -7   3   5      842.31      862.34     28.17 o
  -6   3   5       26.18       18.24      8.17 o
  -5   3   5      830.23      621.79     24.21 o
  -4   3   5     3694.37     4372.12     58.88 o
  -3   3   5     5997.07     6762.71     69.10 o
  -2   3   5      387.08      326.35      9.41 o
  -1   3   5     4386.81     4495.38     47.07 o
   0   3   5        8.24       12.88      3.04 o
   1   3   5     2725.92     2841.01     33.20 o
   2   3   5     1151.23     1313.73     21.01 o
   3   3   5     6718.39     7255.24     78.43 o
   4   3   5       93.62       90.12      6.99 o
   5   3   5        1.30        9.74      5.90 o
   6   3   5       81.95       89.62      8.21 o
   7   3   5     1788.20     1906.67     34.19 o
   8   3   5        6.40        4.80      5.84 o
   9   3   5      669.13      706.57     27.91 o
  10   3   5       41.38       43.53      9.76 o
  11   3   5     1858.16     1633.47     47.64 o
  12   3   5      109.64       94.70     16.15 o
  13   3   5      334.18      330.53     32.85 o
  14   3   5       24.17       19.10     16.67 o
  15   3   5      125.83      127.64     30.67 o
  16   3   5        2.46      -10.01     20.41 o
  17   3   5      326.30      423.67     54.97 o
  18   3   5       18.48       30.78     30.27 o
 -19   4   5      153.78      104.14     43.35 o
 -18   4   5     1007.63     1168.77     80.76 o
 -17   4   5       41.33      100.97     29.55 o
 -16   4   5     1414.07     1675.90    117.68 o
 -15   4   5      350.48      344.70     67.65 o
 -14   4   5     1785.03     1782.43     80.01 o
 -13   4   5       19.27       20.04     12.93 o
 -12   4   5       71.33       58.67     13.47 o
 -11   4   5      267.54      271.24     31.45 o
 -10   4   5     5226.13     5224.53     92.87 o
  -9   4   5     1472.66     1517.29     37.84 o
  -8   4   5     3363.72     3455.05     65.73 o
  -7   4   5      346.19      334.92     18.64 o
  -6   4   5     1335.10     1072.46     41.14 o
  -5   4   5      796.54      813.85     26.10 o
  -4   4   5     2544.42     2516.42     49.09 o
  -3   4   5     3254.11     3458.44     48.52 o
  -2   4   5     1419.93     1410.10     25.80 o
  -1   4   5     3013.96     3243.87     43.87 o
   0   4   5       50.79       88.67      6.52 o
   1   4   5     8944.22     8883.60    100.19 o
   2   4   5      815.15      601.44     24.55 o
   3   4   5     8699.41     9433.98    101.91 o
   4   4   5     2308.66     2360.82     45.18 o
   5   4   5     1695.97     1669.48     44.81 o
   6   4   5        4.93        6.72      5.04 o
   7   4   5     1569.55     1533.04     41.75 o
   8   4   5       56.41       54.24      8.33 o
   9   4   5     7374.27     7124.04     94.76 o
  10   4   5      332.40      364.01     22.97 o
  11   4   5     2410.22     2448.58     66.06 o
  12   4   5       45.87       49.24     15.21 o
  13   4   5      791.00      959.13     51.66 o
  14   4   5       14.57      -16.40     17.55 o
  15   4   5     1066.96     1093.12     80.33 o
  16   4   5       92.12      116.00     34.19 o
  17   4   5     1285.09     1288.89     87.61 o
  18   4   5       16.25        2.37     29.73 o
 -18   5   5     1072.71     1242.95    157.07 o
 -17   5   5     2655.35     2823.04    113.41 o
 -16   5   5     1260.79     1320.51     92.45 o
 -15   5   5     4806.84     4935.08    144.02 o
 -14   5   5     1644.47     1660.47     82.60 o
 -13   5   5     4770.30     4885.72    135.28 o
 -12   5   5      628.89      557.43     40.14 o
 -11   5   5     5201.40     5087.06    102.96 o
 -10   5   5      247.30      241.60     21.11 o
  -9   5   5    11726.29    11402.26    163.94 o
  -8   5   5       24.92       18.46      8.18 o
  -7   5   5    12287.95    11706.41    150.56 o
  -6   5   5     1073.73     1145.12     31.77 o
  -5   5   5     8476.34     8152.05    118.25 o
  -4   5   5     7290.14     7209.20    105.40 o
  -3   5   5    27957.43    26763.02    294.41 o
  -2   5   5     1191.91     1093.37     28.38 o
  -1   5   5    12682.30    12197.00    136.86 o
   0   5   5     4736.71     4532.66     61.85 o
   1   5   5     7254.11     6912.49     85.93 o
   2   5   5     4765.72     4737.12     68.56 o
   3   5   5    13136.40    13224.96    147.23 o
   4   5   5    15007.47    14775.13    212.21 o
   5   5   5     5615.55     5376.90    101.11 o
   6   5   5     7934.21     7833.10    114.34 o
   7   5   5     1477.80     1557.16     40.43 o
   8   5   5    10946.39    11119.44    142.58 o
   9   5   5      814.58      862.42     33.38 o
  10   5   5    12260.98    12660.86    172.91 o
  11   5   5      946.41     1028.00     42.24 o
  12   5   5     6635.48     6266.75    142.73 o
  13   5   5      879.35      787.30     50.15 o
  14   5   5     4454.99     4821.10    196.90 o
  15   5   5       23.20       60.02     28.15 o
  16   5   5     2033.92     2662.64    117.20 o
  17   5   5       18.10       27.67     28.64 o
  18   5   5      995.54     1045.93     86.22 o
 -18   6   5     1920.60     1837.01    100.81 o
 -17   6   5      847.70      907.15     71.07 o
 -16   6   5     1319.19     1354.83     91.21 o
 -15   6   5      360.08      295.97     40.17 o
 -14   6   5     5378.67     5498.78    169.13 o
 -13   6   5       15.52       -4.60     16.44 o
 -12   6   5     2601.71     2707.29     82.05 o
 -11   6   5      252.49      262.63     28.93 o
 -10   6   5     2538.06     2520.41     74.90 o
  -9   6   5       32.40       32.92     11.28 o
  -8   6   5     5204.26     5506.97     96.83 o
  -7   6   5        0.06        4.92      7.97 o
  -6   6   5     9229.46     9256.81    126.40 o
  -5   6   5      488.04      514.24     23.32 o
  -4   6   5     3189.05     3012.06     88.05 o
  -3   6   5     1332.88     1365.71     39.74 o
  -2   6   5     4972.71     4830.79     95.05 o
  -1   6   5     5981.84     6097.11     87.41 o
   0   6   5     5493.88     5367.24     85.10 o
   1   6   5     3245.25     3138.01     55.15 o
   2   6   5     7597.26     7492.39    140.79 o
   3   6   5     2390.82     2424.52     62.64 o
   4   6   5     2075.19     1814.44     76.01 o
   5   6   5     9653.12     9750.57    134.83 o
   6   6   5     1455.38     1360.54     38.60 o
   7   6   5     4810.30     4688.42     86.65 o
   8   6   5     3394.55     3544.08     76.23 o
   9   6   5     1595.39     1534.98     44.66 o
  10   6   5      578.76      520.05     28.59 o
  11   6   5     1268.86     1274.99     64.11 o
  12   6   5      983.85      865.73     55.58 o
  13   6   5     3400.04     3604.05    130.76 o
  14   6   5        0.35        1.11     20.41 o
  15   6   5     1901.35     2140.36    166.39 o
  16   6   5      135.19      186.08     41.59 o
  17   6   5      991.97     1073.79    163.36 o
 -17   7   5       10.34       46.82     31.30 o
 -16   7   5       57.89       74.47     30.32 o
 -15   7   5      448.65      436.96     48.91 o
 -14   7   5      241.14      178.91     47.04 o
 -13   7   5     1131.69     1098.34     67.72 o
 -12   7   5      378.27      339.04     56.15 o
 -11   7   5        4.23       -7.16     12.37 o
 -10   7   5       50.70       49.11     15.56 o
  -9   7   5       16.68        1.70     10.41 o
  -8   7   5      126.68       75.91     14.16 o
  -7   7   5     1125.95      966.81     54.61 o
  -6   7   5      725.90      802.93     33.47 o
  -5   7   5      169.04      115.83     13.69 o
  -4   7   5     2427.76     2453.90     56.89 o
  -3   7   5      222.21      249.55     18.03 o
  -2   7   5      628.95      718.08     30.15 o
  -1   7   5      175.50      154.43     15.44 o
   0   7   5      509.56      498.15     22.98 o
   1   7   5     2785.14     2720.40     67.53 o
   2   7   5      881.50      846.85     32.69 o
   3   7   5       71.34       78.07     11.53 o
   4   7   5      974.90      873.52     29.58 o
   5   7   5        0.62       -3.20      8.39 o
   6   7   5      242.41      268.28     22.42 o
   7   7   5       41.60       44.26     12.75 o
   8   7   5      365.21      336.38     30.43 o
   9   7   5       34.10       44.52     14.77 o
  10   7   5        0.65       -2.07     11.14 o
  11   7   5      592.17      552.78     37.95 o
  12   7   5       94.35       43.92     29.40 o
  13   7   5       27.17       39.01     29.82 o
  14   7   5       84.25       80.88     36.42 o
  15   7   5      219.97      124.18     43.68 o
  16   7   5        1.43       68.25     38.08 o
 -16   8   5      573.71      616.29     63.21 o
 -15   8   5      450.91      447.61     52.02 o
 -14   8   5      174.82      133.53     34.55 o
 -13   8   5      433.94      499.00     45.67 o
 -12   8   5      427.27      320.24     39.94 o
 -11   8   5       91.26       30.05     17.99 o
 -10   8   5     2598.63     2623.06     81.78 o
  -9   8   5       68.62       24.55     19.90 o
  -8   8   5     1381.74     1405.29     51.96 o
  -7   8   5      174.40      177.52     23.96 o
  -6   8   5      696.03      634.23     32.56 o
  -5   8   5        9.79      -11.07      8.28 o
  -4   8   5     4294.59     4317.29     92.70 o
  -3   8   5       68.86       43.77     10.24 o
  -2   8   5     6411.88     6320.39    128.05 o
  -1   8   5       12.44       13.13      9.25 o
   0   8   5     1115.72     1202.30     37.76 o
   1   8   5     1560.57     1552.83     44.32 o
   2   8   5      261.90      297.32     23.57 o
   3   8   5      743.79      769.13     37.95 o
   4   8   5     2370.75     2229.01     64.31 o
   5   8   5      690.12      717.63     35.36 o
   6   8   5     2002.42     2165.66     60.02 o
   7   8   5     2803.09     2823.02     77.34 o
   8   8   5      248.99      340.09     45.04 o
   9   8   5     1954.17     1872.30     70.95 o
  10   8   5     1636.00     1800.57     66.21 o
  11   8   5      912.68      864.65     82.71 o
  12   8   5     1359.05     1268.06     99.11 o
  13   8   5      641.39      762.05    128.85 o
  14   8   5      285.71      244.50     59.71 o
  15   8   5      879.46      943.38     99.04 o
  16   8   5      360.14      291.59     87.09 o
 -15   9   5      888.17     1024.77     75.38 o
 -14   9   5      427.13      348.52     41.68 o
 -13   9   5     1412.44     1684.63     93.18 o
 -12   9   5      347.86      366.87     43.76 o
 -11   9   5     1131.58     1219.83    104.47 o
 -10   9   5       19.07       -7.51     16.04 o
  -9   9   5     2769.61     2876.41    100.33 o
  -8   9   5       52.02       30.80     15.17 o
  -7   9   5     4470.23     4850.29    115.52 o
  -6   9   5        1.89        1.47     11.10 o
  -5   9   5     2210.31     2377.24     65.77 o
  -4   9   5      509.85      480.97     35.98 o
  -3   9   5      633.61      677.95     36.51 o
  -2   9   5       59.34       29.05     13.61 o
  -1   9   5     1602.02     1700.98     50.02 o
   0   9   5     1031.46      903.93     49.71 o
   1   9   5     2026.45     1937.33     60.91 o
   2   9   5     3116.79     3181.93     76.59 o
   3   9   5     1545.10     1547.22     70.03 o
   4   9   5     1001.36     1061.12     53.37 o
   5   9   5     5356.07     5426.91    163.32 o
   6   9   5     2360.28     2117.12     76.47 o
   7   9   5     2418.97     2284.95    116.38 o
   8   9   5      980.72      906.49     64.52 o
   9   9   5      871.28      875.53     63.90 o
  10   9   5     2057.14     1979.21     92.33 o
  11   9   5      355.27      267.34     50.41 o
  12   9   5     1233.16     1207.68    185.86 o
  13   9   5      811.27      864.31    215.49 o
  14   9   5     1045.03     1065.47    103.12 o
  15   9   5      253.35      178.08     86.20 o
 -14  10   5      174.65      144.40     42.36 o
 -13  10   5       53.04       63.46     28.61 o
 -12  10   5      441.31      472.11     51.95 o
 -11  10   5       43.21       -1.44     20.95 o
 -10  10   5       41.82       51.09     22.16 o
  -9  10   5       43.01       55.16     22.83 o
  -8  10   5       17.17       13.56     18.25 o
  -7  10   5      350.21      341.15     39.44 o
  -6  10   5     1206.39     1212.87     58.13 o
  -5  10   5       40.56       25.37     17.88 o
  -4  10   5      117.88      104.62     26.18 o
  -3  10   5       55.42       19.74     16.12 o
  -2  10   5       37.86       38.99     15.46 o
  -1  10   5      187.13      223.53     29.10 o
   0  10   5     1180.89     1077.28     61.95 o
   1  10   5      438.08      440.76     40.26 o
   2  10   5     2019.12     1976.97     76.73 o
   3  10   5        8.62        6.39     14.77 o
   4  10   5      240.98      252.88     39.23 o
   5  10   5      350.94      323.59     69.33 o
   6  10   5      108.13      103.00     27.66 o
   7  10   5       30.56       59.92     25.05 o
   8  10   5      843.05      998.58     79.54 o
   9  10   5        8.34       41.72     24.16 o
  10  10   5       59.71       51.31     26.13 o
  11  10   5        7.98       11.45     31.09 o
  12  10   5      408.18      409.21     67.56 o
  13  10   5      314.40      329.72     81.71 o
  14  10   5       40.28        2.16     67.79 o
 -13  11   5      272.28      235.97     63.03 o
 -12  11   5        4.40        5.80     24.83 o
 -11  11   5      382.88      409.86     48.21 o
 -10  11   5        5.54       -2.06     21.34 o
  -9  11   5     1259.03     1278.03     76.51 o
  -8  11   5        0.48       29.45     23.73 o
  -7  11   5     1262.91     1242.89     84.70 o
  -6  11   5        0.63       -8.92     20.51 o
  -5  11   5      811.54      828.05     69.24 o
  -4  11   5     1156.72     1110.87     76.94 o
  -3  11   5      454.76      459.05     46.49 o
  -2  11   5       39.46       44.51     17.79 o
  -1  11   5      249.25      232.39     33.69 o
   0  11   5      532.64      598.07     49.39 o
   1  11   5      169.44      125.87     26.34 o
   2  11   5      879.76      802.44     67.20 o
   3  11   5      272.83      135.46     31.65 o
   4  11   5       72.29       86.17     27.25 o
   5  11   5      322.46      250.36     87.99 o
   6  11   5      102.15      190.59     52.96 o
   7  11   5      298.13      434.46     53.45 o
   8  11   5      686.51      716.25     99.19 o
   9  11   5       70.87       30.95     26.38 o
  10  11   5      629.63      561.19     77.68 o
  11  11   5        8.89        3.23     31.38 o
  12  11   5      158.89      193.18     53.29 o
  13  11   5       36.38       35.02     52.98 o
 -12  12   5     1645.10     1546.31    109.41 o
 -11  12   5      277.13      345.56     90.97 o
 -10  12   5     1416.78     1393.14     98.31 o
  -9  12   5       92.02       46.65     29.47 o
  -8  12   5     1795.91     1815.59    105.87 o
  -7  12   5      118.03       48.98     27.40 o
  -6  12   5     1278.62     1353.29     90.80 o
  -5  12   5       22.68       -5.81     25.28 o
  -4  12   5     2332.06     2321.06    105.10 o
  -3  12   5      121.44      116.62     29.40 o
  -2  12   5     3625.88     3471.30    125.06 o
  -1  12   5      602.86      650.19     75.52 o
   0  12   5     2279.29     2401.26    111.07 o
   1  12   5      946.16      812.62     72.24 o
   2  12   5     1404.87     1388.44    120.28 o
   3  12   5     1100.08     1016.21     92.86 o
   4  12   5     2092.60     1872.10    103.49 o
   5  12   5      848.04      803.42     64.22 o
   6  12   5     2270.16     2048.70    159.51 o
   7  12   5     1016.03      987.09     79.06 o
   8  12   5     1221.07     1350.33     92.30 o
   9  12   5     2019.28     2324.22    117.10 o
  10  12   5      289.79      242.57     59.83 o
  11  12   5     1111.47     1068.44    180.03 o
 -10  13   5        0.77        7.18     45.79 o
  -9  13   5      762.85      737.36     79.23 o
  -8  13   5        1.71        2.85     29.11 o
  -7  13   5       53.28       33.85     31.36 o
  -6  13   5        6.49        3.58     26.55 o
  -5  13   5      547.34      597.62     57.88 o
  -4  13   5        9.45      -14.74     20.54 o
  -3  13   5      271.03      319.93     43.95 o
  -2  13   5       40.92       16.48     22.21 o
  -1  13   5      538.45      444.05     89.19 o
   0  13   5       81.94       69.97     33.45 o
   1  13   5      336.65      343.31     51.50 o
   2  13   5       10.24       33.33     27.19 o
   3  13   5      462.48      423.05     74.67 o
   4  13   5       53.05       63.06     33.10 o
   5  13   5       63.70       50.31     28.59 o
   6  13   5      408.28      470.76    106.87 o
   7  13   5      684.33      761.58     80.04 o
   8  13   5      618.36      524.21     67.03 o
   9  13   5      322.92      309.87     63.77 o
  -7  14   5        9.41       22.45     53.87 o
  -6  14   5      150.78      110.34     41.29 o
  -5  14   5       20.52       28.84     32.50 o
  -4  14   5       23.51       62.97     35.64 o
  -3  14   5       31.44       20.74     28.56 o
  -2  14   5       96.92       61.80     32.88 o
  -1  14   5      116.91       78.43     38.37 o
   0  14   5      265.58      225.38     69.84 o
   1  14   5       79.21       40.48     34.75 o
   2  14   5       92.01       85.29     56.93 o
   3  14   5       19.23       -1.22     29.36 o
   4  14   5       39.84       32.86     30.01 o
   5  14   5        2.96      -21.56     27.19 o
   6  14   5        0.05        9.32     30.70 o
   7  14   5       81.10       79.31     52.15 o
  -3  15   5      994.60     1091.83    159.82 o
  -2  15   5      461.10      434.58    110.44 o
  -1  15   5     1224.87     1305.53    169.70 o
   0  15   5      931.86      762.30    140.97 o
   1  15   5     1179.03     1300.14    169.70 o
   2  15   5      724.42     1160.07    165.21 o
 -19   0   6     1775.80     2086.77    149.23 o
 -18   0   6       99.37       60.24     40.56 o
 -17   0   6     2600.57     2652.55    183.17 o
 -16   0   6       15.79       -5.48     25.71 o
 -15   0   6     8338.22     8405.29    278.21 o
 -14   0   6       87.77      118.69     36.42 o
 -13   0   6     1050.99      970.77     81.31 o
 -12   0   6      879.12      825.04     54.54 o
 -11   0   6     3443.86     3620.94    118.71 o
 -10   0   6     5806.38     5726.20    125.33 o
  -9   0   6    29989.54    30473.61    476.07 o
  -8   0   6     7239.48     6728.71    155.96 o
  -7   0   6    14420.02    13949.37    265.94 o
  -6   0   6     6526.20     6813.12    113.25 o
  -5   0   6    14504.63    14743.69    190.97 o
  -4   0   6    20024.13    20921.55    286.96 o
  -3   0   6    53830.15    56272.65    823.67 o
  -2   0   6    15860.07    16103.92    292.22 o
  -1   0   6     4301.63     4276.63    176.88 o
   0   0   6     2080.36     1805.65     92.48 o
   1   0   6      567.32      453.43     38.61 o
   2   0   6     6018.43     5556.35    106.00 o
   3   0   6     6538.61     6453.57    106.40 o
   4   0   6    22503.31    22478.05    297.86 o
   5   0   6    10217.12    10321.56    166.77 o
   6   0   6    15917.73    15427.41    245.61 o
   7   0   6      481.04      489.38     21.65 o
   8   0   6    21134.50    21001.31    329.51 o
   9   0   6      271.08      237.28     19.56 o
  10   0   6     8950.90     9162.85    152.93 o
  11   0   6     2118.28     2049.25     66.63 o
  12   0   6     7209.94     6923.62    169.92 o
  13   0   6      115.61       77.77     26.89 o
  14   0   6     5155.95     5188.57    182.30 o
  15   0   6     1011.02     1084.18    172.39 o
  16   0   6     2854.18     2893.88    209.21 o
  17   0   6       49.63       40.40     52.98 o
  18   0   6      746.33      639.29    123.91 o
 -19   1   6       55.13       53.41     31.02 o
 -18   1   6     1322.46     1256.50     81.68 o
 -17   1   6       46.67       36.26     25.44 o
 -16   1   6     2699.76     2712.87    128.15 o
 -15   1   6      105.62      127.52     27.08 o
 -14   1   6     6694.01     6827.48    198.93 o
 -13   1   6     1448.59     1384.32     66.84 o
 -12   1   6     1861.12     1831.24     54.03 o
 -11   1   6     1884.02     1886.60     46.53 o
 -10   1   6     5529.86     5495.00     89.42 o
  -9   1   6     5084.09     5226.88     93.13 o
  -8   1   6     4780.57     4855.75     87.41 o
  -7   1   6     3424.84     3816.15     59.17 o
  -6   1   6     8193.05     8819.99    114.63 o
  -5   1   6     4096.19     4169.39     51.16 o
  -4   1   6    16991.54    17809.33    173.80 o
  -3   1   6    10330.57    10888.09    131.61 o
  -2   1   6     5557.71     5719.07     77.45 o
  -1   1   6     3841.97     3904.26     68.70 o
   0   1   6     2290.82     2336.90     47.72 o
   1   1   6     8513.77     8420.03    121.02 o
   2   1   6      225.84      325.65      9.62 o
   3   1   6    16136.25    16167.05    173.95 o
   4   1   6      212.00      193.40      8.35 o
   5   1   6    18568.75    19319.40    196.83 o
   6   1   6      703.03      673.28     18.26 o
   7   1   6     3367.54     3460.52     49.30 o
   8   1   6     1059.42     1084.36     26.76 o
   9   1   6     6704.44     6488.10     91.77 o
  10   1   6      469.40      501.70     23.20 o
  11   1   6     3325.09     3351.03     63.42 o
  12   1   6       51.30        4.75     11.79 o
  13   1   6     3737.79     3652.60     99.34 o
  14   1   6      418.39      469.34     39.41 o
  15   1   6     2043.74     1958.17     92.09 o
  16   1   6      497.05      575.59     59.90 o
  17   1   6      689.20      513.57     78.56 o
  18   1   6       53.92       27.40     37.20 o
 -19   2   6        0.12        0.82     28.34 o
 -18   2   6      124.17      217.63     40.47 o
 -17   2   6      127.58       72.17     36.42 o
 -16   2   6       17.05       17.29     19.88 o
 -15   2   6      249.27      212.78     33.45 o
 -14   2   6      314.31      239.89     33.53 o
 -13   2   6       96.11      106.18     22.79 o
 -12   2   6      868.03      789.58     37.99 o
 -11   2   6        0.47        7.75      8.51 o
 -10   2   6      282.75      235.12     17.97 o
  -9   2   6      485.68      346.37     23.29 o
  -8   2   6       35.06       52.88     11.23 o
  -7   2   6      285.66      312.73     20.68 o
  -6   2   6      144.23      127.72     10.07 o
  -5   2   6     1097.66     1131.31     24.58 o
  -4   2   6     3296.11     3767.89     43.37 o
  -3   2   6     4013.56     4247.93     54.74 o
  -2   2   6     1845.72     1930.83     31.23 o
  -1   2   6     7422.97     7748.77     90.67 o
   0   2   6      183.98      202.86     11.59 o
   1   2   6      762.64      836.20     16.25 o
   2   2   6      224.18      298.43      9.38 o
   3   2   6      848.88     1018.80     21.40 o
   4   2   6       21.15       31.56      4.97 o
   5   2   6     1478.80     1541.71     29.88 o
   6   2   6      260.01      304.88     14.48 o
   7   2   6        8.27        7.83      4.73 o
   8   2   6       48.73       43.12      6.84 o
   9   2   6      162.34      125.47     13.81 o
  10   2   6      162.97      180.55     15.39 o
  11   2   6     1833.49     1667.08     46.97 o
  12   2   6      147.44      143.50     29.81 o
  13   2   6       83.26       30.62     16.07 o
  14   2   6        1.15      -10.78     14.30 o
  15   2   6      140.81      118.29     43.65 o
  16   2   6        9.40       13.03     24.49 o
  17   2   6       83.32       80.06     39.35 o
  18   2   6      102.00      100.18     42.26 o
 -19   3   6       62.80        6.73     28.84 o
 -18   3   6      642.14      765.39     68.97 o
 -17   3   6       60.43       44.01     25.62 o
 -16   3   6     2680.97     3149.77    128.16 o
 -15   3   6       22.03       21.56     21.56 o
 -14   3   6     1930.45     1909.29     80.89 o
 -13   3   6      110.89      112.21     24.38 o
 -12   3   6      803.33      766.98     38.06 o
 -11   3   6     1780.53     1772.54     49.29 o
 -10   3   6     5511.50     5487.37     88.35 o
  -9   3   6      761.97      728.90     29.91 o
  -8   3   6     9374.49     9327.54    132.54 o
  -7   3   6      158.13      146.33     12.87 o
  -6   3   6     9221.40     8589.70    126.14 o
  -5   3   6     5848.02     6259.56     79.72 o
  -4   3   6    12078.76    12277.44    129.08 o
  -3   3   6      633.97      575.68     18.85 o
  -2   3   6    14846.00    14924.72    149.75 o
  -1   3   6      288.48      211.43     11.54 o
   0   3   6     1949.19     1834.45     26.78 o
   1   3   6     1482.50     1294.85     21.13 o
   2   3   6       53.83       27.65      4.73 o
   3   3   6     2736.68     2540.94     38.43 o
   4   3   6     7779.48     7716.28     96.03 o
   5   3   6    10008.28     9994.02    121.88 o
   6   3   6      556.45      570.74     19.26 o
   7   3   6     1569.13     1364.58     26.26 o
   8   3   6      467.68      457.43     26.98 o
   9   3   6     2317.12     2156.62     61.38 o
  10   3   6     1976.98     2134.83     47.07 o
  11   3   6     2649.59     2649.17     62.34 o
  12   3   6      120.40      127.96     29.93 o
  13   3   6     1814.14     1712.01     65.37 o
  14   3   6        2.14        8.69     20.13 o
  15   3   6     2822.28     2771.40    111.74 o
  16   3   6       44.34       33.34     25.08 o
  17   3   6     1221.26     1309.42    158.37 o
  18   3   6       14.85       -5.41     32.57 o
 -18   4   6       72.85       64.49     32.52 o
 -17   4   6      679.68      684.10     74.75 o
 -16   4   6       55.35       50.76     27.19 o
 -15   4   6     2765.21     2875.90    104.00 o
 -14   4   6      226.80      241.37     33.55 o
 -13   4   6     3195.57     3399.57    107.03 o
 -12   4   6      355.57      377.07     33.42 o
 -11   4   6     1985.50     1993.00     56.78 o
 -10   4   6     1484.22     1544.69     42.35 o
  -9   4   6     7721.59     7722.70    111.48 o
  -8   4   6       84.06       92.10     12.68 o
  -7   4   6     7609.19     7645.50    105.68 o
  -6   4   6      167.28      164.77     14.59 o
  -5   4   6     9698.72     9734.72    131.40 o
  -4   4   6     4485.99     4557.84     71.05 o
  -3   4   6     2660.77     2467.28     48.64 o
  -2   4   6     2354.03     2362.22     33.31 o
  -1   4   6     5269.52     5374.23     60.24 o
   0   4   6     1320.96     1136.76     19.33 o
   1   4   6     3297.71     3185.58     40.83 o
   2   4   6     5082.12     4809.96     64.74 o
   3   4   6     4864.82     4871.51     66.18 o
   4   4   6     9230.28     9442.11    122.88 o
   5   4   6     5999.54     6495.00    103.82 o
   6   4   6     4985.51     5151.47     68.55 o
   7   4   6        7.10        6.39      5.31 o
   8   4   6     2702.54     2762.75     53.83 o
   9   4   6      189.76      152.65     15.11 o
  10   4   6     6180.89     6451.69    110.87 o
  11   4   6      460.18      467.46     30.16 o
  12   4   6     2627.92     2788.90     82.42 o
  13   4   6      140.18      145.73     30.75 o
  14   4   6     3702.60     3707.90    130.17 o
  15   4   6       14.54       -2.61     20.88 o
  16   4   6     2309.99     2344.69    159.71 o
  17   4   6      234.50      216.78     65.94 o
  18   4   6      564.40      652.77    103.71 o
 -18   5   6      288.79      400.34     52.69 o
 -17   5   6       36.84        8.59     27.37 o
 -16   5   6       63.56       24.38     24.41 o
 -15   5   6       28.71       25.44     21.53 o
 -14   5   6        0.89        7.53     17.09 o
 -13   5   6       48.35       66.72     22.17 o
 -12   5   6      308.73      256.27     32.16 o
 -11   5   6      143.06      170.70     30.45 o
 -10   5   6      220.87      242.57     20.27 o
  -9   5   6       17.96       15.49      9.39 o
  -8   5   6       15.98        7.22      7.32 o
  -7   5   6        8.06       16.16      7.13 o
  -6   5   6     1704.58     1739.36     39.40 o
  -5   5   6      420.45      420.81     19.59 o
  -4   5   6     3276.19     3547.17     58.19 o
  -3   5   6      368.99      374.12     18.51 o
  -2   5   6       49.89       71.75      8.82 o
  -1   5   6      141.38      138.10     10.73 o
   0   5   6      338.71      305.44     14.80 o
   1   5   6      102.32      123.15     15.78 o
   2   5   6     1214.06     1239.02     30.85 o
   3   5   6      155.64      191.63     18.37 o
   4   5   6      401.91      428.39     16.97 o
   5   5   6      531.49      463.88     19.04 o
   6   5   6       59.15       55.08     11.07 o
   7   5   6       71.62       32.69      7.30 o
   8   5   6      106.23       67.94     11.58 o
   9   5   6      231.50      199.21     15.76 o
  10   5   6      131.94      128.01     13.91 o
  11   5   6      404.47      361.49     33.90 o
  12   5   6      270.57      292.65     47.68 o
  13   5   6      842.18      955.65    128.40 o
  14   5   6      202.16      225.33     39.36 o
  15   5   6      312.79      273.03     44.73 o
  16   5   6       14.42       14.74     27.26 o
  17   5   6       36.12       60.39     50.31 o
 -17   6   6      906.81      908.89     72.95 o
 -16   6   6       58.24        1.97     23.66 o
 -15   6   6      881.45      979.86     68.66 o
 -14   6   6       51.50       51.02     20.66 o
 -13   6   6     1181.25     1152.67     67.17 o
 -12   6   6       48.37       35.49     18.49 o
 -11   6   6     1871.25     1723.01     64.63 o
 -10   6   6       53.22       26.85     13.20 o
  -9   6   6     9070.40     9024.32    151.01 o
  -8   6   6      324.82      370.17     29.44 o
  -7   6   6     3888.51     3917.90     76.76 o
  -6   6   6      131.32      142.67     15.40 o
  -5   6   6     5116.54     5377.95     83.08 o
  -4   6   6      509.55      496.22     22.13 o
  -3   6   6     6277.81     6481.30     92.37 o
  -2   6   6       28.83        8.74      6.16 o
  -1   6   6      894.33      894.35     28.96 o
   0   6   6     1293.53     1319.11     31.94 o
   1   6   6      500.09      471.85     26.33 o
   2   6   6     4941.46     4953.21     74.51 o
   3   6   6     3850.22     4062.55     83.32 o
   4   6   6     1413.38     1448.94     33.68 o
   5   6   6     4005.59     4135.73     67.63 o
   6   6   6      356.50      342.74     21.58 o
   7   6   6      794.65      744.61     49.66 o
   8   6   6      602.01      645.26     26.77 o
   9   6   6       37.49       43.87     11.04 o
  10   6   6     1586.35     1641.67     55.04 o
  11   6   6        8.08       55.21     25.57 o
  12   6   6      808.21      822.91     79.13 o
  13   6   6      266.31      243.12     48.88 o
  14   6   6     1440.88     1288.46    102.42 o
  15   6   6        5.48        6.57     29.77 o
  16   6   6      364.71      351.16    119.42 o
  17   6   6       33.12       48.64     43.31 o
 -17   7   6       81.09       43.97     30.17 o
 -16   7   6     1928.40     1930.89     96.34 o
 -15   7   6        0.54      -10.51     20.38 o
 -14   7   6     2819.71     2994.74    109.46 o
 -13   7   6       17.64        0.31     19.96 o
 -12   7   6     2346.61     2364.12     81.45 o
 -11   7   6      383.16      323.75     41.08 o
 -10   7   6     3380.70     3342.31    105.35 o
  -9   7   6      441.06      420.34     33.52 o
  -8   7   6     4286.10     4397.07     92.70 o
  -7   7   6       36.47       53.81     11.47 o
  -6   7   6     7292.15     7195.10    117.43 o
  -5   7   6       67.27       27.64      8.72 o
  -4   7   6     6117.86     5851.29    182.71 o
  -3   7   6      218.15      212.22     16.54 o
  -2   7   6     2749.34     2597.85     48.67 o
  -1   7   6     2356.27     2383.87     64.36 o
   0   7   6     7191.17     7249.00    135.32 o
   1   7   6     2653.81     2682.79     52.74 o
   2   7   6     4097.20     4183.06     70.10 o
   3   7   6     4072.81     4108.72     75.85 o
   4   7   6     1740.90     1729.92     41.56 o
   5   7   6     2706.60     2900.05     61.40 o
   6   7   6      920.69      973.65     37.49 o
   7   7   6     2472.44     2684.53     73.97 o
   8   7   6      925.61      898.13     48.02 o
   9   7   6     2198.75     2202.48    107.57 o
  10   7   6      509.10      551.18     38.23 o
  11   7   6     1973.93     1959.96    109.49 o
  12   7   6      171.58      151.50     41.21 o
  13   7   6     2048.46     2200.92    127.59 o
  14   7   6      162.37       35.76     45.34 o
  15   7   6     2616.00     2959.46    156.79 o
  16   7   6       65.40      -13.43     34.72 o
 -16   8   6       20.97        3.93     27.68 o
 -15   8   6      509.63      477.73     60.00 o
 -14   8   6        0.71        2.26     20.73 o
 -13   8   6     1212.91     1008.12     60.74 o
 -12   8   6        1.52        1.85     19.82 o
 -11   8   6      729.62      729.46     83.18 o
 -10   8   6       27.38       22.45     20.48 o
  -9   8   6      409.91      319.13     36.01 o
  -8   8   6        1.59       -3.04     11.69 o
  -7   8   6      577.13      508.21     41.03 o
  -6   8   6     1539.05     1502.93     50.66 o
  -5   8   6     3724.01     3373.64    116.31 o
  -4   8   6     4661.26     4666.47    107.95 o
  -3   8   6      552.67      594.40     28.67 o
  -2   8   6       27.35       30.28      9.49 o
  -1   8   6     1063.66     1172.88     42.02 o
   0   8   6       78.33       74.91     11.81 o
   1   8   6     1302.28     1388.20     47.45 o
   2   8   6        8.05        5.83      8.54 o
   3   8   6      834.73      822.80     37.80 o
   4   8   6      376.87      421.40     31.16 o
   5   8   6        8.26        7.62     10.07 o
   6   8   6      525.66      486.96     44.11 o
   7   8   6      254.24      285.25     31.28 o
   8   8   6      735.63      766.14     56.21 o
   9   8   6       40.79       26.18     18.36 o
  10   8   6     2013.69     2128.96     89.14 o
  11   8   6      198.31      108.40     34.25 o
  12   8   6      129.70      113.89     42.03 o
  13   8   6      214.08      186.16     47.30 o
  14   8   6      813.92      835.52     92.34 o
  15   8   6       77.16       74.50     59.26 o
 -15   9   6       12.93      -31.78     24.69 o
 -14   9   6      354.94      231.24     54.17 o
 -13   9   6       10.32       23.83     20.07 o
 -12   9   6      595.68      604.90     55.76 o
 -11   9   6      103.41       36.22     22.11 o
 -10   9   6     1046.59      950.96     63.26 o
  -9   9   6      827.65      732.18     55.51 o
  -8   9   6     1407.70     1250.96     67.48 o
  -7   9   6      968.57      932.46     58.19 o
  -6   9   6      224.82      179.44     26.50 o
  -5   9   6     1778.48     1781.09     74.49 o
  -4   9   6      555.69      674.79     41.10 o
  -3   9   6     1627.64     1558.10     85.87 o
  -2   9   6      829.69      781.93     47.70 o
  -1   9   6      750.09      791.51     43.05 o
   0   9   6      110.35       67.48     21.01 o
   1   9   6     4075.43     4077.09    156.04 o
   2   9   6       12.47       -8.97     10.59 o
   3   9   6     2300.63     2290.25     96.37 o
   4   9   6      395.31      449.40     39.02 o
   5   9   6      343.23      338.27     35.17 o
   6   9   6        3.74       14.76     20.39 o
   7   9   6       92.94      117.05     30.13 o
   8   9   6       99.59      110.47     27.78 o
   9   9   6     1681.58     1630.86    104.41 o
  10   9   6      175.24      119.60     44.89 o
  11   9   6      476.49      506.21     70.76 o
  12   9   6      412.09      528.02     72.69 o
  13   9   6       90.04       26.47     39.51 o
  14   9   6      262.36      135.53     48.54 o
  15   9   6       73.48       11.67     63.75 o
 -14  10   6      118.26      101.12     31.90 o
 -13  10   6     3109.62     3336.45    124.30 o
 -12  10   6      261.72      180.21     38.23 o
 -11  10   6     3652.48     3923.67    129.98 o
 -10  10   6      493.12      594.62     89.75 o
  -9  10   6     2660.19     2753.24    102.71 o
  -8  10   6      969.59     1133.05     72.81 o
  -7  10   6     4119.46     4548.94    132.03 o
  -6  10   6     2090.00     2199.35     86.11 o
  -5  10   6     3851.72     4104.18    179.45 o
  -4  10   6     2044.69     1919.46    185.76 o
  -3  10   6     1710.13     1772.81    120.92 o
  -2  10   6     1816.12     1739.66     65.77 o
  -1  10   6     2572.11     2755.02     82.64 o
   0  10   6     2325.49     2220.90     81.17 o
   1  10   6     2468.22     2299.79     83.03 o
   2  10   6     3722.24     3815.57    126.36 o
   3  10   6       67.33       83.25     26.73 o
   4  10   6     4849.86     4911.06    264.03 o
   5  10   6        1.20      -17.90     21.36 o
   6  10   6     2597.99     2621.19     94.78 o
   7  10   6      658.70      565.96     57.53 o
   8  10   6     4399.38     4667.07    153.60 o
   9  10   6      320.09      357.29     58.55 o
  10  10   6     1968.73     2060.16    127.14 o
  11  10   6      430.62      469.23    141.87 o
  12  10   6     1494.91     1522.31    117.95 o
  13  10   6      270.59      493.81     78.35 o
 -13  11   6      289.27      409.91     55.91 o
 -12  11   6     2682.55     2650.72    113.47 o
 -11  11   6       17.28       19.90     23.71 o
 -10  11   6     2320.70     2480.17    130.25 o
  -9  11   6      213.77      276.49     39.91 o
  -8  11   6     1928.06     1959.22     91.88 o
  -7  11   6     1329.30     1334.40    166.59 o
  -6  11   6     3173.47     2886.97    121.45 o
  -5  11   6     1536.13     1535.95     91.39 o
  -4  11   6     3497.99     3532.31    133.78 o
  -3  11   6     1640.75     1725.06     81.05 o
  -2  11   6      949.13      893.11     60.41 o
  -1  11   6     3175.72     2851.46    113.27 o
   0  11   6     2158.74     2078.72    100.34 o
   1  11   6     4768.19     4763.98    211.38 o
   2  11   6     1883.75     1573.95    107.71 o
   3  11   6     2210.55     2188.25    103.39 o
   4  11   6       50.66       44.90     24.78 o
   5  11   6     2639.12     2754.31    118.31 o
   6  11   6      226.65      216.02     47.69 o
   7  11   6     2582.74     2686.01    102.51 o
   8  11   6       97.06      111.08     32.75 o
   9  11   6     2132.16     2161.98    132.78 o
  10  11   6        6.99       67.12     59.26 o
  11  11   6     1249.12     1227.93    145.46 o
  12  11   6      117.82       82.77     46.16 o
 -11  12   6      211.07      171.96     40.20 o
 -10  12   6        1.78       61.18     38.97 o
  -9  12   6      290.60      150.52     45.21 o
  -8  12   6      148.25      175.17     40.25 o
  -7  12   6        1.58       34.79     25.52 o
  -6  12   6       75.73       95.27     33.15 o
  -5  12   6       24.18        9.38     23.23 o
  -4  12   6      119.05       86.89     26.57 o
  -3  12   6      114.34      100.39     32.58 o
  -2  12   6      444.62      392.82     63.89 o
  -1  12   6        0.50       -4.18     21.24 o
   0  12   6      681.57      696.56     66.99 o
   1  12   6       27.05       32.46     25.33 o
   2  12   6       34.13      -13.76     21.21 o
   3  12   6        4.43        2.43     22.07 o
   4  12   6      173.29      181.19     59.72 o
   5  12   6        9.91       15.04     24.08 o
   6  12   6      144.16       82.46     27.24 o
   7  12   6      179.20      225.90     39.44 o
   8  12   6       26.32       14.87     25.33 o
   9  12   6      120.03      115.13     47.68 o
  10  12   6       73.41       70.69     43.59 o
  11  12   6      119.15      103.99     52.31 o
  -9  13   6       58.57        9.88     38.73 o
  -8  13   6      563.47      359.55    136.60 o
  -7  13   6        7.12       -1.91     29.25 o
  -6  13   6      719.43      714.91     75.56 o
  -5  13   6        0.52       38.96     24.10 o
  -4  13   6      868.44      872.70     70.01 o
  -3  13   6       26.52        1.21     22.85 o
  -2  13   6     1639.88     1621.67    135.21 o
  -1  13   6      111.37      107.26     33.59 o
   0  13   6     1006.63      948.03    106.21 o
   1  13   6      616.82      610.36     94.34 o
   2  13   6      312.18      257.34     46.70 o
   3  13   6      891.09      823.53     78.42 o
   4  13   6      902.78      916.81     97.67 o
   5  13   6      220.44      259.72     44.55 o
   6  13   6      826.11      719.59    103.03 o
   7  13   6      364.42      353.69     50.26 o
   8  13   6      281.46      204.63     50.44 o
   9  13   6      414.48      492.91    138.82 o
  -7  14   6     1597.39     1692.14    113.32 o
  -6  14   6      361.16      397.34     60.70 o
  -5  14   6     1079.82     1117.84     93.11 o
  -4  14   6      131.18      168.17     43.94 o
  -3  14   6      390.57      388.86     74.97 o
  -2  14   6      404.30      438.23     63.14 o
  -1  14   6      658.79      791.40     81.99 o
   0  14   6     1659.23     1487.78    106.19 o
   1  14   6     1300.49     1330.18    101.39 o
   2  14   6      495.76      411.54     61.42 o
   3  14   6      697.50      723.30     79.09 o
   4  14   6      176.35       85.20     41.84 o
   5  14   6      587.11      617.01    165.04 o
   6  14   6      882.90      986.25     91.51 o
 -19   1   7      236.30      105.92     36.28 o
 -18   1   7        3.69      -20.06     22.59 o
 -17   1   7     1331.45     1346.91     80.97 o
 -16   1   7      133.01      170.00     33.07 o
 -15   1   7     1935.58     2081.15     89.58 o
 -14   1   7      187.68      192.35     31.62 o
 -13   1   7     2062.78     1939.78     78.58 o
 -12   1   7      505.69      454.42     42.84 o
 -11   1   7     2279.76     2370.65     57.05 o
 -10   1   7        2.12       16.63      7.14 o
  -9   1   7     7892.13     7898.23    108.78 o
  -8   1   7     1245.89     1171.16     55.24 o
  -7   1   7     3401.20     3328.07     53.54 o
  -6   1   7     1110.15      972.28     23.01 o
  -5   1   7     5060.79     4940.51     67.35 o
  -4   1   7     6944.15     6592.67     93.40 o
  -3   1   7      436.66      311.40     11.98 o
  -2   1   7     4256.12     4224.66     77.40 o
  -1   1   7     6457.85     6723.51    111.97 o
   0   1   7     6716.80     7023.77    175.27 o
   1   1   7      623.36      560.04     22.87 o
   2   1   7    14069.28    14423.90    167.31 o
   3   1   7     3923.05     4327.29     60.21 o
   4   1   7     8863.34     8947.46    103.32 o
   5   1   7     8992.03     9729.23    132.31 o
   6   1   7     7099.71     6850.86     86.44 o
   7   1   7      612.61      606.82     23.47 o
   8   1   7     1999.55     1970.82     47.18 o
   9   1   7      726.03      650.09     23.50 o
  10   1   7     2078.36     2057.13     52.89 o
  11   1   7       12.02       19.18     10.37 o
  12   1   7      764.54      764.55     41.78 o
  13   1   7       38.57       25.69     15.21 o
  14   1   7     1833.68     1689.90     81.34 o
  15   1   7      140.84      213.99     44.60 o
  16   1   7      667.66      606.58    160.27 o
  17   1   7       77.30       58.43     39.23 o
  18   1   7      261.02      292.74     63.48 o
 -19   2   7       16.58      -18.35     28.81 o
 -18   2   7     1706.24     1729.06     94.44 o
 -17   2   7       22.07        7.17     22.75 o
 -16   2   7     2995.44     3044.90    112.04 o
 -15   2   7      113.01       86.42     25.59 o
 -14   2   7     3647.47     3663.95    114.97 o
 -13   2   7     2943.38     3066.07    100.44 o
 -12   2   7     3344.35     3120.48     96.93 o
 -11   2   7     1904.41     2109.25     57.12 o
 -10   2   7     2359.03     2239.75     53.27 o
  -9   2   7      841.45      856.43     31.23 o
  -8   2   7     4551.75     4487.01     73.78 o
  -7   2   7     6402.04     6504.69     88.57 o
  -6   2   7     9274.27     8998.74    110.76 o
  -5   2   7     4244.44     4097.90     59.57 o
  -4   2   7     3655.50     3507.47     46.75 o
  -3   2   7     3947.07     3627.29     52.38 o
  -2   2   7     1138.56      951.78     19.74 o
  -1   2   7     9194.66     9076.26    105.42 o
   0   2   7     1517.49     1447.27     28.12 o
   1   2   7    12145.41    12525.38    138.34 o
   2   2   7     4088.93     4328.74     59.58 o
   3   2   7    18273.10    18766.06    234.18 o
   4   2   7     1437.94     1562.39     30.80 o
   5   2   7     9950.80     9480.90    113.05 o
   6   2   7      558.92      633.09     34.23 o
   7   2   7     3440.45     3244.02     52.79 o
   8   2   7      976.86      914.77     22.54 o
   9   2   7     1543.10     1449.62     36.37 o
  10   2   7      588.98      542.54     28.47 o
  11   2   7      713.09      754.64     39.03 o
  12   2   7       74.27       81.49     17.44 o
  13   2   7     1593.50     1705.93     78.84 o
  14   2   7      130.10      105.95     27.65 o
  15   2   7      787.67      780.97     62.60 o
  16   2   7      134.93      164.73     45.37 o
  17   2   7      558.24      461.16     87.99 o
  18   2   7      306.76      443.69    101.46 o
 -18   3   7       15.54       42.01     27.05 o
 -17   3   7      454.20      354.70     46.87 o
 -16   3   7       84.20      111.69     28.98 o
 -15   3   7      216.28      173.14     38.62 o
 -14   3   7      184.62      181.71     30.29 o
 -13   3   7      282.26      246.71     32.48 o
 -12   3   7       43.59       64.52     18.69 o
 -11   3   7       18.81       25.26     15.59 o
 -10   3   7      246.92      264.86     18.69 o
  -9   3   7     1103.44     1103.50     36.66 o
  -8   3   7      161.22      147.50     13.22 o
  -7   3   7     1251.16     1223.71     31.81 o
  -6   3   7      798.23      870.75     33.17 o
  -5   3   7     2692.62     2740.74     44.84 o
  -4   3   7       24.47       37.67      7.60 o
  -3   3   7      340.64      273.47     15.68 o
  -2   3   7       21.87       21.95      4.25 o
  -1   3   7      361.69      318.13      9.46 o
   0   3   7      463.48      548.91     13.33 o
   1   3   7      632.62      646.88     13.38 o
   2   3   7     1905.60     1927.18     32.64 o
   3   3   7     1695.90     1678.15     35.32 o
   4   3   7      819.47      911.48     23.08 o
   5   3   7      839.00      899.95     23.41 o
   6   3   7     1399.86     1376.22     29.20 o
   7   3   7       63.18       46.44      9.00 o
   8   3   7      978.48     1093.46     35.18 o
   9   3   7     2740.98     2783.29     53.30 o
  10   3   7     1439.69     1373.76     37.75 o
  11   3   7      928.08      882.35     37.83 o
  12   3   7       10.59       32.24     23.01 o
  13   3   7      128.24      149.92     30.69 o
  14   3   7      102.77      156.62     31.30 o
  15   3   7       16.72       33.75     24.81 o
  16   3   7       50.40      111.15     32.53 o
  17   3   7        0.80       -1.37     33.00 o
  18   3   7      167.15      114.00     52.62 o
 -18   4   7      479.82      507.43     59.28 o
 -17   4   7      343.07      405.10     51.86 o
 -16   4   7      736.62      730.40     61.88 o
 -15   4   7      458.38      439.33     46.91 o
 -14   4   7     1146.18     1083.10     66.02 o
 -13   4   7      638.01      538.80     46.75 o
 -12   4   7      541.21      485.57     42.84 o
 -11   4   7     3092.98     3086.63     82.64 o
 -10   4   7      133.51      136.88     15.40 o
  -9   4   7     4366.57     4346.10     74.11 o
  -8   4   7     2224.07     2371.21     52.96 o
  -7   4   7     4108.54     3952.11     70.97 o
  -6   4   7      576.24      586.78     21.54 o
  -5   4   7     1391.21     1396.45     33.28 o
  -4   4   7      620.31      554.91     18.26 o
  -3   4   7     8197.11     8468.26     98.87 o
  -2   4   7      108.80      184.02     11.34 o
  -1   4   7     6640.95     6845.02     83.76 o
   0   4   7      100.40      114.66      8.29 o
   1   4   7     5245.42     5402.75     70.77 o
   2   4   7      236.95      205.40     11.75 o
   3   4   7     9492.90     9436.61    112.20 o
   4   4   7        3.47       14.65      6.23 o
   5   4   7     3527.82     3619.76     61.41 o
   6   4   7       23.14        4.31      6.50 o
   7   4   7     1598.47     1656.91     38.73 o
   8   4   7      267.53      255.81     18.33 o
   9   4   7     1009.88     1061.61     34.20 o
  10   4   7      629.83      510.18     29.20 o
  11   4   7     1100.10      982.74     54.56 o
  12   4   7      111.19      106.06     31.03 o
  13   4   7      593.05      568.35     66.34 o
  14   4   7      586.62      703.74     78.24 o
  15   4   7       27.73        5.53     24.54 o
  16   4   7      495.40      569.95     77.39 o
  17   4   7      161.05      224.84     56.50 o
 -18   5   7      570.87      457.83     57.40 o
 -17   5   7     2355.12     2405.28    109.34 o
 -16   5   7      503.15      439.44     50.46 o
 -15   5   7     5709.42     5464.89    179.88 o
 -14   5   7     1310.11     1284.70     72.71 o
 -13   5   7     1709.74     1773.90     80.09 o
 -12   5   7     1765.51     1938.27     79.49 o
 -11   5   7     3818.69     3631.34    107.14 o
 -10   5   7     4390.71     4718.35    106.62 o
  -9   5   7     2540.91     2442.53     53.74 o
  -8   5   7    11117.60    10906.47    156.27 o
  -7   5   7     3640.57     3661.89     71.86 o
  -6   5   7    11481.21    11444.29    198.88 o
  -5   5   7     2778.37     2801.75     55.07 o
  -4   5   7    20067.31    19782.78    253.50 o
  -3   5   7     3201.59     3111.54     51.52 o
  -2   5   7    14605.25    14816.62    175.49 o
  -1   5   7     1022.87     1060.26     23.99 o
   0   5   7    10423.84     9900.56    107.54 o
   1   5   7       95.75       68.52      7.79 o
   2   5   7    14481.60    14709.46    169.83 o
   3   5   7        2.01       13.68      6.01 o
   4   5   7    15870.10    15724.44    182.11 o
   5   5   7      506.56      590.80     20.16 o
   6   5   7    12092.06    11915.84    215.17 o
   7   5   7      125.19      165.58     11.37 o
   8   5   7     6414.36     6085.13     76.27 o
   9   5   7       45.84       70.43     10.68 o
  10   5   7     1795.54     1939.46    100.29 o
  11   5   7      234.12      210.67     98.32 o
  12   5   7     1636.91     1669.89    101.15 o
  13   5   7     1543.34     1501.92    102.80 o
  14   5   7      751.09      820.45     90.69 o
  15   5   7     1029.09      950.05    165.21 o
  16   5   7      390.48      337.64     60.07 o
  17   5   7      689.58      846.39    100.56 o
 -17   6   7      146.96      100.50     34.07 o
 -16   6   7     1784.07     1708.98     91.85 o
 -15   6   7      738.20      810.02     64.53 o
 -14   6   7     1597.36     1719.85     84.82 o
 -13   6   7     2823.55     2685.22     98.73 o
 -12   6   7     1475.32     1460.80     91.11 o
 -11   6   7      842.64      900.61     55.72 o
 -10   6   7     2372.60     2291.33     82.98 o
  -9   6   7     2000.64     1978.18     64.69 o
  -8   6   7      859.02      893.43     42.38 o
  -7   6   7     5838.28     6125.79    130.14 o
  -6   6   7     2581.13     2718.67     54.29 o
  -5   6   7     4134.19     4076.72     83.95 o
  -4   6   7     5126.63     5249.54     87.53 o
  -3   6   7     5143.14     4903.92     80.97 o
  -2   6   7      142.11      128.64     12.64 o
  -1   6   7     4986.54     4862.74    128.75 o
   0   6   7     1399.88     1386.31     66.77 o
   1   6   7     7412.09     7447.66    100.97 o
   2   6   7       15.59       11.78      6.58 o
   3   6   7     6941.22     6808.65    112.38 o
   4   6   7      122.85       82.13     12.85 o
   5   6   7     6400.05     6696.91     89.03 o
   6   6   7      214.34      193.34     15.01 o
   7   6   7     5256.20     5349.87     77.49 o
   8   6   7        4.74       19.13      8.74 o
   9   6   7     1328.59     1376.38     83.83 o
  10   6   7       11.30       19.03     19.93 o
  11   6   7      653.81      652.27    170.60 o
  12   6   7      405.03      515.53     65.39 o
  13   6   7      926.17      727.34     87.09 o
  14   6   7      334.74      454.82     71.83 o
  15   6   7      531.62      534.10    142.76 o
  16   6   7      931.80     1107.48    105.94 o
 -17   7   7       43.30       41.35     37.34 o
 -16   7   7      108.87      140.50     35.26 o
 -15   7   7       18.90       80.62     26.82 o
 -14   7   7      128.48       88.30     26.28 o
 -13   7   7        0.61       -5.45     16.98 o
 -12   7   7     1612.74     1616.83     78.32 o
 -11   7   7        4.28       -2.48     14.92 o
 -10   7   7        0.50        2.05     14.17 o
  -9   7   7        2.24       -1.46     11.93 o
  -8   7   7        0.01        0.62     10.87 o
  -7   7   7      595.31      613.54     30.79 o
  -6   7   7       18.94       14.46      8.86 o
  -5   7   7     1053.56     1078.97     34.44 o
  -4   7   7     2324.19     2252.73     48.73 o
  -3   7   7     3353.59     3354.37     87.94 o
  -2   7   7      243.40      254.69     16.39 o
  -1   7   7     2148.06     2087.02     47.38 o
   0   7   7      253.84      231.64     17.39 o
   1   7   7        0.81        8.91      6.92 o
   2   7   7      780.20      877.73     29.06 o
   3   7   7        4.67        6.75      7.77 o
   4   7   7        2.12        4.53      7.72 o
   5   7   7      998.04     1096.29     33.86 o
   6   7   7      678.70      715.21     33.85 o
   7   7   7     1172.30     1184.49     47.95 o
   8   7   7       30.32        8.53     12.44 o
   9   7   7      412.67      479.67     42.91 o
  10   7   7        7.60        7.42     22.45 o
  11   7   7      181.64      174.67     42.68 o
  12   7   7       76.20       -5.09     25.02 o
  13   7   7      143.66       74.39     36.56 o
  14   7   7        3.55      -26.98     28.49 o
  15   7   7        9.39      -21.55     31.27 o
  16   7   7      237.39      225.71     75.42 o
 -16   8   7     1233.93     1363.06     89.01 o
 -15   8   7        5.61        1.93     23.81 o
 -14   8   7     1567.96     1666.21     87.46 o
 -13   8   7        0.59        1.61     19.54 o
 -12   8   7     1005.96     1016.14     67.40 o
 -11   8   7      446.43      445.66     69.12 o
 -10   8   7     1053.97     1223.56     68.59 o
  -9   8   7     1595.56     1565.07     73.44 o
  -8   8   7     1257.23     1170.24     62.86 o
  -7   8   7     2073.94     1891.06    124.06 o
  -6   8   7      495.36      431.99     33.80 o
  -5   8   7     1427.96     1449.15     54.66 o
  -4   8   7     1921.12     1869.05     46.73 o
  -3   8   7     3418.07     3537.54     63.14 o
  -2   8   7     6215.42     6468.08     99.23 o
  -1   8   7     4498.48     4577.45    111.23 o
   0   8   7     1227.49     1209.57     55.98 o
   1   8   7     2995.45     3014.20     63.96 o
   2   8   7      461.22      454.75     26.66 o
   3   8   7     3231.72     3280.73     68.61 o
   4   8   7     1934.85     1933.89     51.14 o
   5   8   7     5954.96     5845.27    138.02 o
   6   8   7      903.72      816.92     73.90 o
   7   8   7     1973.26     1896.82     81.38 o
   8   8   7      387.74      340.17     53.39 o
   9   8   7     1055.09     1228.69     69.28 o
  10   8   7      133.26      105.51     34.49 o
  11   8   7     1001.60     1078.71     92.18 o
  12   8   7       12.75       10.53     26.51 o
  13   8   7     1061.31      991.83    131.09 o
  14   8   7        1.83       13.24     30.30 o
  15   8   7     1036.29     1185.39    111.67 o
 -15   9   7      733.11      755.81     70.20 o
 -14   9   7       63.12       67.18     29.50 o
 -13   9   7     2415.79     2513.59     94.50 o
 -12   9   7     1161.26     1115.85     76.20 o
 -11   9   7     1584.29     1692.76     84.85 o
 -10   9   7      767.88      797.47     69.85 o
  -9   9   7     1856.08     1769.60     80.75 o
  -8   9   7     1420.08     1345.50     70.45 o
  -7   9   7     2700.33     2522.99     90.68 o
  -6   9   7     2843.76     2963.93    128.95 o
  -5   9   7     2713.40     2773.61     91.76 o
  -4   9   7     4442.19     4538.00    107.02 o
  -3   9   7      652.99      713.98     47.07 o
  -2   9   7     5455.20     5525.70    134.86 o
  -1   9   7      885.28      843.42     54.65 o
   0   9   7     3912.03     3698.63     93.47 o
   1   9   7     1336.50     1450.91     62.41 o
   2   9   7     3174.22     3223.42     96.28 o
   3   9   7     2409.42     2251.26     78.81 o
   4   9   7     3192.87     3187.62    127.59 o
   5   9   7      768.91      770.89     60.53 o
   6   9   7     1420.11     1384.29     79.19 o
   7   9   7       34.24       36.27     17.40 o
   8   9   7     1774.04     1671.70     74.49 o
   9   9   7       39.85       58.10     31.89 o
  10   9   7     2583.44     2728.07    140.16 o
  11   9   7       33.48       30.64     51.63 o
  12   9   7     1941.71     1783.81    131.54 o
  13   9   7        7.62        8.12     29.89 o
  14   9   7     1050.98     1226.28    113.38 o
 -14  10   7       73.82       78.48     32.30 o
 -13  10   7       87.17       85.25     31.83 o
 -12  10   7      213.04      188.53     51.71 o
 -11  10   7      377.38      394.87     47.95 o
 -10  10   7       15.80       21.00     22.71 o
  -9  10   7        0.75        4.36     17.92 o
  -8  10   7      103.17      119.60     28.31 o
  -7  10   7       47.77       30.36     20.20 o
  -6  10   7      475.61      521.72     48.38 o
  -5  10   7      100.40      142.70     26.70 o
  -4  10   7      313.09      333.71     44.81 o
  -3  10   7      492.65      516.58     54.15 o
  -2  10   7       37.52       31.01     18.24 o
  -1  10   7      271.88      277.99     35.27 o
   0  10   7     1668.43     1406.32     80.00 o
   1  10   7      901.06      881.96     65.44 o
   2  10   7      710.63      793.76     85.93 o
   3  10   7      299.11      321.71     42.66 o
   4  10   7      471.25      516.58     53.85 o
   5  10   7      613.83      523.90     54.83 o
   6  10   7        6.63        5.16     19.67 o
   7  10   7      255.92      350.93     51.45 o
   8  10   7      253.19      248.52     36.03 o
   9  10   7      354.30      332.83     47.01 o
  10  10   7      137.52      105.54     33.95 o
  11  10   7      238.14      282.54     57.79 o
  12  10   7       15.31      -16.55     29.77 o
  13  10   7      105.31       42.11     45.79 o
 -13  11   7      389.35      325.93     93.38 o
 -12  11   7       65.51      103.68     35.05 o
 -11  11   7      283.54      268.16     40.81 o
 -10  11   7      461.99      630.67     58.96 o
  -9  11   7      671.60      772.03     83.81 o
  -8  11   7      617.11      603.88     87.87 o
  -7  11   7      281.71      350.81     65.97 o
  -6  11   7      159.31      125.02     62.06 o
  -5  11   7      849.41      845.33     70.98 o
  -4  11   7      294.26      286.10     44.88 o
  -3  11   7      352.51      288.85     50.62 o
  -2  11   7      679.32      687.18     55.66 o
  -1  11   7      300.21      405.45     43.63 o
   0  11   7     1237.71     1226.42     80.82 o
   1  11   7      439.02      430.23     52.70 o
   2  11   7     1492.66     1407.67     89.05 o
   3  11   7      320.89      300.20     44.64 o
   4  11   7      511.05      404.59     52.42 o
   5  11   7      151.21      145.20     35.13 o
   6  11   7      675.75      735.20     60.22 o
   7  11   7       73.85       42.01     23.58 o
   8  11   7      260.58      277.81     40.65 o
   9  11   7        8.29       19.44     26.05 o
  10  11   7      405.14      446.25     58.56 o
  11  11   7       57.11       51.79     33.78 o
  12  11   7      419.97      526.07     85.14 o
 -11  12   7      331.90      263.60     55.15 o
 -10  12   7     1374.05     1224.56     84.26 o
  -9  12   7     1008.98     1008.22     86.62 o
  -8  12   7      666.23      596.79     67.28 o
  -7  12   7     1054.47      960.51     81.61 o
  -6  12   7     1416.49     1511.46    119.65 o
  -5  12   7     1551.79     1735.96    102.57 o
  -4  12   7     1803.36     1917.85     92.05 o
  -3  12   7     2928.84     2888.96    108.74 o
  -2  12   7     1805.44     1804.22     88.96 o
  -1  12   7     2372.26     2559.17    117.64 o
   0  12   7     1278.28     1055.72     81.44 o
   1  12   7     2786.87     2911.66    151.57 o
   2  12   7      495.01      428.58     56.06 o
   3  12   7     2127.58     2323.25    118.19 o
   4  12   7      224.10      201.77     41.12 o
   5  12   7     1533.31     1721.42    103.33 o
   6  12   7      250.30      242.74     40.19 o
   7  12   7     1669.62     1772.54    106.92 o
   8  12   7        8.94      -16.22     25.90 o
   9  12   7     1720.17     1863.98    142.86 o
  10  12   7        9.08      -18.07     34.24 o
  -9  13   7      371.89      495.18    174.19 o
  -8  13   7      373.77      313.38    106.85 o
  -7  13   7      230.15      296.39     53.51 o
  -6  13   7      710.30      602.24     70.91 o
  -5  13   7      834.86      873.17     70.66 o
  -4  13   7      965.97     1137.40     79.02 o
  -3  13   7      719.30      727.75     64.61 o
  -2  13   7      984.97      844.17     80.43 o
  -1  13   7     1013.73      856.56     80.44 o
   0  13   7      147.59      157.46     42.52 o
   1  13   7      698.84      695.91     73.75 o
   2  13   7      729.06      757.37     76.51 o
   3  13   7      394.13      382.12     58.72 o
   4  13   7      360.90      310.01     59.84 o
   5  13   7      466.71      361.34     57.04 o
   6  13   7      781.43      813.40     71.17 o
   7  13   7      221.80      154.35     55.00 o
   8  13   7      866.45      865.17    110.57 o
  -6  14   7       33.82       51.68     40.27 o
  -5  14   7      184.07      137.59     45.55 o
  -4  14   7       41.25       25.82     32.13 o
  -3  14   7       15.48      -26.10     38.61 o
  -2  14   7       57.66       53.57     43.10 o
  -1  14   7       11.36       14.70     34.93 o
   0  14   7      179.44      128.24     45.95 o
   1  14   7      194.06      240.05     58.42 o
   2  14   7       75.27       96.10     45.06 o
   3  14   7      289.84      236.26    112.24 o
   4  14   7        4.52       24.20     42.22 o
   5  14   7       31.42       21.25     38.96 o
 -18   0   8      899.87      729.24    185.41 o
 -17   0   8     3141.17     3068.03    165.04 o
 -16   0   8     2068.12     1896.94    128.73 o
 -15   0   8     4162.82     4511.73    191.03 o
 -14   0   8     3220.28     3134.19    148.89 o
 -13   0   8     3486.48     3435.12    151.81 o
 -12   0   8     1086.86     1210.26     87.57 o
 -11   0   8     1170.48     1269.36     61.18 o
 -10   0   8     2945.86     3063.67     82.36 o
  -9   0   8     1010.08     1106.83     91.24 o
  -8   0   8     9319.59     9499.90    171.42 o
  -7   0   8     7420.75     7899.35    142.45 o
  -6   0   8     6676.34     6451.10    115.14 o
  -5   0   8      623.11      718.34     47.20 o
  -4   0   8    12307.20    12268.76    203.41 o
  -3   0   8      288.42      384.40     16.61 o
  -2   0   8    24194.04    24510.25    548.20 o
  -1   0   8      909.84     1085.22     66.44 o
   0   0   8    15739.91    15669.00    527.96 o
   1   0   8     1787.87     1741.90     96.97 o
   2   0   8     6518.43     5650.34    109.84 o
   3   0   8      557.24      426.12     23.37 o
   4   0   8     9087.40     8488.71    140.49 o
   5   0   8     1711.81     1851.98     59.17 o
   6   0   8    19946.29    20069.57    378.82 o
   7   0   8     5208.92     5294.22    101.07 o
   8   0   8     4914.90     5081.48    102.23 o
   9   0   8     2394.59     2417.00     67.23 o
  10   0   8     1260.72     1239.79     92.03 o
  11   0   8     2213.29     2453.02    158.93 o
  12   0   8     3620.73     3631.20    130.28 o
  13   0   8     2217.54     2479.06    173.29 o
  14   0   8      875.69      778.47    111.34 o
  15   0   8     4530.15     4491.22    263.98 o
  16   0   8      210.85      237.04     75.42 o
  17   0   8     1125.62     1188.80    149.95 o
  18   0   8      401.68      309.77    103.26 o
 -18   1   8      583.19      620.41     62.79 o
 -17   1   8      428.45      392.67     62.47 o
 -16   1   8      795.29      877.03     66.30 o
 -15   1   8     2889.46     3015.95    107.34 o
 -14   1   8     1387.65     1384.44     72.25 o
 -13   1   8     5441.85     5250.91    139.03 o
 -12   1   8     2919.26     3022.52     95.78 o
 -11   1   8     3238.49     3234.38     81.42 o
 -10   1   8      254.75      213.43     16.39 o
  -9   1   8     4286.53     3997.45     66.25 o
  -8   1   8      146.72      150.92     14.31 o
  -7   1   8     7933.34     8011.37    102.57 o
  -6   1   8       69.70      129.22     10.22 o
  -5   1   8     4835.27     4744.77     76.45 o
  -4   1   8       13.77       41.45      6.28 o
  -3   1   8    10078.04    10139.11    140.91 o
  -2   1   8     3534.04     3413.06     65.90 o
  -1   1   8     3913.16     3534.96    157.13 o
   0   1   8       50.14      102.93     17.24 o
   1   1   8     2070.62     2008.02     41.07 o
   2   1   8      807.30      746.60     16.24 o
   3   1   8     2206.67     2042.32     33.32 o
   4   1   8     2980.92     2795.40     48.32 o
   5   1   8     6239.38     6391.88     89.19 o
   6   1   8     1816.31     1706.35     33.83 o
   7   1   8     1629.36     1660.72     45.68 o
   8   1   8     2725.72     2738.39     63.14 o
   9   1   8     1571.17     1549.93     39.44 o
  10   1   8     1977.30     2030.66     82.41 o
  11   1   8      705.29      752.76     65.99 o
  12   1   8     2869.69     2754.38     90.71 o
  13   1   8      759.89      749.47     73.33 o
  14   1   8     1116.61     1025.89     87.62 o
  15   1   8       48.94       15.28     29.02 o
  16   1   8     1249.99     1221.88    121.66 o
  17   1   8       17.82       29.05     35.20 o
  18   1   8      414.86      458.11    115.38 o
 -18   2   8      171.58      194.49     41.60 o
 -17   2   8      183.74      110.86     30.16 o
 -16   2   8       63.89       44.52     32.92 o
 -15   2   8       56.99       57.20     23.06 o
 -14   2   8       90.97      155.64     45.75 o
 -13   2   8      283.93      318.55     53.52 o
 -12   2   8       85.66       82.54     21.14 o
 -11   2   8      593.75      627.03     47.69 o
 -10   2   8       97.30      141.83     14.25 o
  -9   2   8      481.83      408.75     20.57 o
  -8   2   8      336.27      277.03     15.91 o
  -7   2   8      737.06      718.71     27.45 o
  -6   2   8     1060.56     1109.05     24.77 o
  -5   2   8        2.09       -5.87      4.41 o
  -4   2   8     4502.25     4942.07     82.99 o
  -3   2   8     4022.22     4274.89     63.84 o
  -2   2   8      628.81      507.34     14.71 o
  -1   2   8      246.48      242.52     14.25 o
   0   2   8       42.04       33.84      6.76 o
   1   2   8      442.04      419.38     12.31 o
   2   2   8       28.87       54.97      5.95 o
   3   2   8        0.04        4.63      5.16 o
   4   2   8      286.04      294.30     15.60 o
   5   2   8      297.86      298.27     12.65 o
   6   2   8     1675.19     1742.70     45.35 o
   7   2   8      470.09      475.63     18.19 o
   8   2   8       52.34       57.15      8.89 o
   9   2   8       86.40       88.67     12.06 o
  10   2   8      274.79      271.30     40.86 o
  11   2   8       18.71       27.11     16.68 o
  12   2   8      105.36       90.14     30.40 o
  13   2   8       27.14        7.55     21.34 o
  14   2   8      349.95      268.91     80.81 o
  15   2   8       30.37       21.81     29.52 o
  16   2   8      118.00       79.65     48.04 o
  17   2   8       67.87       87.20     54.77 o
 -18   3   8     1567.72     1494.14     91.72 o
 -17   3   8      361.04      446.12     52.15 o
 -16   3   8     1623.00     1757.42     88.55 o
 -15   3   8      550.14      545.47     51.55 o
 -14   3   8     5857.02     5486.15    169.53 o
 -13   3   8     2351.05     2103.24    112.49 o
 -12   3   8     2645.23     2704.52    141.03 o
 -11   3   8      201.73      169.08     28.56 o
 -10   3   8      554.69      578.57     26.26 o
  -9   3   8     1754.14     1870.16     42.63 o
  -8   3   8     1819.69     1887.71     45.59 o
  -7   3   8     6025.45     5928.29     88.07 o
  -6   3   8     2906.07     2872.00     49.32 o
  -5   3   8     1248.36     1186.12     34.40 o
  -4   3   8     1478.76     1309.13     28.86 o
  -3   3   8    11118.81    10618.08    167.34 o
  -2   3   8       27.85       23.50      5.75 o
  -1   3   8     6601.45     6221.30     84.01 o
   0   3   8        0.92        9.51      4.39 o
   1   3   8     3896.63     3567.76     54.74 o
   2   3   8       14.70       18.96      5.04 o
   3   3   8     4401.14     4333.12     79.77 o
   4   3   8      735.94      745.38     22.15 o
   5   3   8    14774.13    15249.50    188.31 o
   6   3   8      660.01      636.28     22.38 o
   7   3   8     5415.89     5459.61     95.18 o
   8   3   8       68.47       64.17     10.34 o
   9   3   8      513.43      501.73     23.69 o
  10   3   8      406.77      448.71     38.25 o
  11   3   8     3048.26     3089.92    131.35 o
  12   3   8      949.41      930.20    109.99 o
  13   3   8     2626.43     2497.60    234.80 o
  14   3   8      746.60      773.80     79.63 o
  15   3   8     1010.95      842.52     86.87 o
  16   3   8      970.03      929.14     94.09 o
  17   3   8      894.06      896.81     99.11 o
 -18   4   8      477.75      350.69     52.56 o
 -17   4   8     1159.34     1374.25     99.92 o
 -16   4   8      444.20      374.64     46.11 o
 -15   4   8     1619.11     1543.35     80.99 o
 -14   4   8     1056.06      933.95     63.67 o
 -13   4   8     6514.48     6158.49    157.51 o
 -12   4   8     2468.68     2499.95    141.45 o
 -11   4   8     1427.63     1521.46    104.46 o
 -10   4   8      415.60      372.93     35.68 o
  -9   4   8     1244.33     1160.46     34.42 o
  -8   4   8     2043.28     1950.37     45.26 o
  -7   4   8     1582.19     1698.93     38.00 o
  -6   4   8     3409.95     3343.56     55.61 o
  -5   4   8     1468.57     1612.92     34.06 o
  -4   4   8     9581.77     9386.29    126.05 o
  -3   4   8       20.22       29.62      6.97 o
  -2   4   8     8298.83     8213.85    102.56 o
  -1   4   8        2.87       11.90      5.43 o
   0   4   8     3763.72     3663.95     51.02 o
   1   4   8      596.40      607.47     17.95 o
   2   4   8     3862.22     3762.18     57.60 o
   3   4   8     1368.46     1553.05     36.49 o
   4   4   8     7004.72     6723.73    142.62 o
   5   4   8      319.59      315.08     16.29 o
   6   4   8     3872.06     4048.87     67.74 o
   7   4   8      737.17      782.47     24.36 o
   8   4   8     1627.39     1713.03     60.11 o
   9   4   8      945.77      999.85     51.99 o
  10   4   8     1916.35     2073.65     77.21 o
  11   4   8     1520.21     1557.97     67.00 o
  12   4   8     3132.97     3012.14    136.13 o
  13   4   8      495.37      440.74     60.63 o
  14   4   8     2139.98     2317.85    127.73 o
  15   4   8      940.28      964.08    207.86 o
  16   4   8      868.05      881.47     93.96 o
  17   4   8      524.16      640.03    158.03 o
 -17   5   8       21.72        3.57     27.64 o
 -16   5   8      161.15      175.59     36.16 o
 -15   5   8        0.98       -6.54     18.89 o
 -14   5   8       42.80       24.82     19.79 o
 -13   5   8       43.77       19.25     18.44 o
 -12   5   8      190.32      139.69     35.25 o
 -11   5   8      642.08      699.27     49.43 o
 -10   5   8       41.82       39.09     22.29 o
  -9   5   8       15.99        0.20      9.76 o
  -8   5   8     1241.68     1256.90     36.16 o
  -7   5   8        0.23       15.85      7.74 o
  -6   5   8      880.39      926.90     28.34 o
  -5   5   8       81.91       91.25     11.84 o
  -4   5   8      194.36      214.87     13.13 o
  -3   5   8     2387.50     2375.35     47.78 o
  -2   5   8       44.87       44.85      8.46 o
  -1   5   8      129.14      119.61     12.13 o
   0   5   8      107.01      139.74     10.40 o
   1   5   8      156.82      168.21     12.04 o
   2   5   8     1548.85     1778.88     37.61 o
   3   5   8      315.51      296.47     14.30 o
   4   5   8      173.90      197.68     11.22 o
   5   5   8       50.62       47.75      9.32 o
   6   5   8        4.31        8.95      7.63 o
   7   5   8      191.18      172.55     14.46 o
   8   5   8       24.16       25.50      9.96 o
   9   5   8       19.98       17.13     12.83 o
  10   5   8       22.89        9.03     15.36 o
  11   5   8       30.48       40.68     17.75 o
  12   5   8        4.55        5.23     20.90 o
  13   5   8      202.09      110.96     43.10 o
  14   5   8       24.80       19.86     58.36 o
  15   5   8      350.78      272.74     55.86 o
  16   5   8      163.80      303.51     84.85 o
 -17   6   8      873.24      900.89     75.37 o
 -16   6   8      738.00      693.94     64.30 o
 -15   6   8      366.48      343.81     49.38 o
 -14   6   8      707.77      807.70     67.76 o
 -13   6   8     1056.22      967.19     66.74 o
 -12   6   8      164.59      239.35     34.44 o
 -11   6   8     1580.08     1600.15     73.68 o
 -10   6   8       17.35       25.43     15.76 o
  -9   6   8     1497.43     1313.49     71.21 o
  -8   6   8      997.82     1097.23     56.63 o
  -7   6   8      891.42      889.99     42.95 o
  -6   6   8     1336.11     1389.31     36.62 o
  -5   6   8        2.16        7.93      7.26 o
  -4   6   8     1112.22     1121.94     31.14 o
  -3   6   8       23.78       36.94      8.43 o
  -2   6   8     2704.59     2537.69     60.65 o
  -1   6   8      204.12      207.66     15.23 o
   0   6   8     4242.48     4171.99     60.10 o
   1   6   8      286.82      320.55     15.44 o
   2   6   8     1547.92     1536.35     33.77 o
   3   6   8      767.25      796.44     24.76 o
   4   6   8     1001.56     1061.84     41.78 o
   5   6   8       69.03       52.77      8.78 o
   6   6   8     3040.76     3155.82     58.35 o
   7   6   8        1.29        7.68      9.20 o
   8   6   8     1021.56      936.70     45.20 o
   9   6   8      804.07      914.35     46.10 o
  10   6   8     1058.61     1084.40     65.00 o
  11   6   8     1049.02     1127.97     67.90 o
  12   6   8      761.81      722.70    100.11 o
  13   6   8      518.78      575.61     72.81 o
  14   6   8      521.47      493.07     69.52 o
  15   6   8      235.01      354.61    100.11 o
  16   6   8      220.18      155.27     54.46 o
 -16   7   8     1440.00     1639.71     93.09 o
 -15   7   8      483.69      437.43     51.47 o
 -14   7   8     2052.90     1789.45     89.49 o
 -13   7   8     1483.79     1600.35     87.13 o
 -12   7   8     2292.73     2152.95     87.68 o
 -11   7   8     1629.70     1621.61     76.65 o
 -10   7   8     1907.98     1861.29     89.29 o
  -9   7   8     2128.82     2141.16     81.11 o
  -8   7   8     1502.06     1483.21     66.89 o
  -7   7   8     3003.74     2975.61     92.70 o
  -6   7   8     1959.93     2016.97     72.64 o
  -5   7   8     1597.22     1618.55     44.56 o
  -4   7   8     1056.73     1072.50     35.89 o
  -3   7   8     1396.91     1425.94     36.44 o
  -2   7   8      244.41      222.14     15.46 o
  -1   7   8     3669.24     3847.34     64.68 o
   0   7   8      456.43      503.07     25.96 o
   1   7   8     7980.04     7935.65    114.84 o
   2   7   8        4.26       -2.52      7.29 o
   3   7   8     4388.56     4426.97     71.97 o
   4   7   8      286.07      300.84     20.25 o
   5   7   8     3495.78     3515.74    116.70 o
   6   7   8      544.86      685.00     98.60 o
   7   7   8     4580.07     4699.29    118.66 o
   8   7   8      841.60      852.56     48.64 o
   9   7   8     3359.97     3277.95    116.33 o
  10   7   8      751.99      714.04     63.96 o
  11   7   8     1488.94     1447.63     80.57 o
  12   7   8      368.25      350.35     57.46 o
  13   7   8     1257.81     1334.62    105.64 o
  14   7   8      527.23      653.07    180.47 o
  15   7   8      849.55      623.63     84.43 o
 -15   8   8      434.48      398.98     61.82 o
 -14   8   8        7.14      -10.72     21.82 o
 -13   8   8      517.22      519.77     52.00 o
 -12   8   8      591.54      511.22     52.36 o
 -11   8   8      293.21      338.06     41.32 o
 -10   8   8      639.51      585.29     50.66 o
  -9   8   8      366.09      404.09     41.81 o
  -8   8   8       18.51       27.77     16.90 o
  -7   8   8      865.19      919.92     56.21 o
  -6   8   8      531.48      508.55     42.76 o
  -5   8   8      345.77      306.76     32.64 o
  -4   8   8     4812.47     4868.36    107.70 o
  -3   8   8      533.72      522.31     44.96 o
  -2   8   8      888.26      874.79     36.78 o
  -1   8   8      230.58      238.48     21.56 o
   0   8   8      542.92      482.23     29.84 o
   1   8   8       37.07       33.35     10.62 o
   2   8   8     2744.42     2694.06     98.60 o
   3   8   8        1.51       18.34     12.87 o
   4   8   8      634.68      659.06     52.29 o
   5   8   8       49.14       44.56     20.49 o
   6   8   8     1600.51     1686.23    108.36 o
   7   8   8       78.85       82.08     20.70 o
   8   8   8      249.87      283.10     43.42 o
   9   8   8        9.72        2.29     18.41 o
  10   8   8      941.77      923.62     72.45 o
  11   8   8       47.49       33.24     23.99 o
  12   8   8      383.28      380.34     61.55 o
  13   8   8      216.16      141.69     44.98 o
  14   8   8      658.55      829.36     95.24 o
  15   8   8       24.24       26.04     56.57 o
 -14   9   8        0.43       17.97     29.42 o
 -13   9   8      494.13      495.53     57.37 o
 -12   9   8       56.12       26.83     22.40 o
 -11   9   8      198.14      156.27     33.47 o
 -10   9   8       70.58       73.14     24.68 o
  -9   9   8      494.51      457.28     46.40 o
  -8   9   8        3.84        9.53     16.83 o
  -7   9   8      867.96      861.66     57.68 o
  -6   9   8     1099.57      907.09     57.16 o
  -5   9   8      568.31      555.36     53.91 o
  -4   9   8     1158.17     1081.09     88.00 o
  -3   9   8      436.03      539.78     51.80 o
  -2   9   8      445.80      481.73     48.98 o
  -1   9   8      872.04      900.55     54.09 o
   0   9   8     1170.02     1158.40     59.98 o
   1   9   8     1126.79     1160.93     70.09 o
   2   9   8     3094.99     2882.66    108.63 o
   3   9   8      473.57      460.63     48.94 o
   4   9   8     1641.78     1496.35     79.05 o
   5   9   8       35.07       45.13     20.08 o
   6   9   8       26.24        6.80     18.53 o
   7   9   8      279.46      256.98     49.69 o
   8   9   8      470.20      524.47     46.34 o
   9   9   8       23.61       36.42     23.71 o
  10   9   8      783.66      642.40     63.03 o
  11   9   8        8.26       -4.30     23.37 o
  12   9   8      501.03      509.10     75.19 o
  13   9   8       68.16       59.70     39.01 o
  14   9   8      283.75      203.95     56.47 o
 -13  10   8      680.40      648.18     65.99 o
 -12  10   8     1714.23     1825.08    105.62 o
 -11  10   8      808.31      661.76     59.46 o
 -10  10   8     3306.22     3626.73    124.29 o
  -9  10   8      177.04      108.16     27.46 o
  -8  10   8     4106.58     4414.10    178.85 o
  -7  10   8      170.84       94.50     24.74 o
  -6  10   8     5030.23     4910.27    183.12 o
  -5  10   8      467.76      470.58     47.17 o
  -4  10   8     2543.36     2505.61    109.72 o
  -3  10   8        0.07       15.81     19.66 o
  -2  10   8     1160.00     1151.38     64.63 o
  -1  10   8      513.22      413.62     41.06 o
   0  10   8     2130.94     2163.55     98.39 o
   1  10   8      756.51      759.63     62.96 o
   2  10   8     3614.32     3542.43    129.65 o
   3  10   8     3329.74     3114.17    120.74 o
   4  10   8     2499.51     2468.53    106.55 o
   5  10   8     1650.79     1764.48     92.01 o
   6  10   8     2168.81     2182.61    157.00 o
   7  10   8     1164.03     1082.96     65.65 o
   8  10   8     2306.78     2239.15    108.03 o
   9  10   8      681.82      679.35     79.92 o
  10  10   8      872.87      983.65     79.45 o
  11  10   8     2044.91     2262.10    168.80 o
  12  10   8      115.22       10.69     37.77 o
 -12  11   8      487.04      583.06     69.70 o
 -11  11   8     1778.72     1751.40     95.30 o
 -10  11   8      554.75      461.07     53.29 o
  -9  11   8     1754.33     1818.88     91.69 o
  -8  11   8      142.65      163.54     32.92 o
  -7  11   8     1061.27     1109.51     95.77 o
  -6  11   8       18.91        9.29     20.64 o
  -5  11   8     2525.91     2544.12    113.07 o
  -4  11   8       31.33       20.12     20.07 o
  -3  11   8     2465.76     2450.13    187.88 o
  -2  11   8       13.68       -7.26     17.16 o
  -1  11   8      681.70      740.96     57.78 o
   0  11   8      817.91      872.69     76.81 o
   1  11   8     2428.78     2616.06    114.95 o
   2  11   8     1172.21     1177.14     80.43 o
   3  11   8     2242.94     2077.85    104.22 o
   4  11   8      993.60     1159.26    161.50 o
   5  11   8      693.34      860.67     73.17 o
   6  11   8     1461.06     1578.42     95.54 o
   7  11   8     1135.24     1087.59     70.71 o
   8  11   8     1162.70     1182.59     96.52 o
   9  11   8     1200.52     1311.95     92.14 o
  10  11   8     1034.58     1207.41    121.84 o
  11  11   8      506.45      495.01    109.54 o
 -10  12   8      290.15      318.73     57.35 o
  -9  12   8      177.80       86.89     40.50 o
  -8  12   8      217.70      153.10     42.50 o
  -7  12   8       84.82       81.18     31.26 o
  -6  12   8        5.67       -2.31     28.27 o
  -5  12   8      179.33      173.31     40.69 o
  -4  12   8      245.07      237.55     38.14 o
  -3  12   8      138.46      132.00     43.16 o
  -2  12   8       78.38       73.20     25.54 o
  -1  12   8      148.80       98.44     31.85 o
   0  12   8       28.16      -14.08     27.66 o
   1  12   8       91.75       46.02     37.83 o
   2  12   8       32.34       64.03     29.84 o
   3  12   8       21.75       24.48     26.26 o
   4  12   8      165.71       59.84     31.12 o
   5  12   8       77.88       30.94     30.58 o
   6  12   8       37.54       32.26     25.68 o
   7  12   8     1225.47     1079.97     88.08 o
   8  12   8       61.90       27.62     34.94 o
   9  12   8      317.97      250.66     51.06 o
  -8  13   8      253.83      184.97     53.87 o
  -7  13   8      522.83      310.87    161.62 o
  -6  13   8       72.02       52.89     41.39 o
  -5  13   8      436.84      550.23     59.58 o
  -4  13   8      397.99      379.55     49.33 o
  -3  13   8      245.01      254.46     42.55 o
  -2  13   8      490.28      532.74     66.49 o
  -1  13   8      832.08      737.00     75.88 o
   0  13   8      165.89       95.36     36.79 o
   1  13   8      909.01      985.56     86.32 o
   2  13   8        6.18        1.28     27.62 o
   3  13   8     1042.65     1082.60     89.98 o
   4  13   8       32.28        0.61     31.65 o
   5  13   8      675.75      554.32     71.11 o
   6  13   8        4.08       -2.20     29.41 o
   7  13   8      885.81      936.65     88.70 o
  -5  14   8      207.64      174.14     51.04 o
  -4  14   8     1177.20     1280.04    145.69 o
  -3  14   8      240.24      146.22     52.24 o
  -2  14   8      918.80      877.22    169.70 o
  -1  14   8        8.94      -34.73     43.55 o
   0  14   8     1317.24     1236.20    117.58 o
   1  14   8       60.03       71.57     42.95 o
   2  14   8     1144.68     1159.62    115.31 o
   3  14   8        3.90        0.30     38.22 o
   4  14   8      589.67      481.25     81.43 o
 -18   1   9      312.92      328.01     49.95 o
 -17   1   9      243.38      330.19     45.99 o
 -16   1   9      908.27      919.60     68.05 o
 -15   1   9      602.21      608.37     55.08 o
 -14   1   9     1947.48     1859.17     97.10 o
 -13   1   9     1042.71     1077.28     79.44 o
 -12   1   9     1423.90     1468.92     67.60 o
 -11   1   9        8.83       -2.98     11.62 o
 -10   1   9      526.12      516.21     24.90 o
  -9   1   9      417.38      418.00     19.61 o
  -8   1   9     4589.75     4604.81     68.77 o
  -7   1   9       58.75       65.59      8.81 o
  -6   1   9    11139.90    11003.94    155.77 o
  -5   1   9      176.34      226.36     14.34 o
  -4   1   9     8431.92     8464.32    135.78 o
  -3   1   9        1.82       10.96      4.53 o
  -2   1   9     8961.12     9131.86    152.28 o
  -1   1   9       75.57       42.00     14.78 o
   0   1   9     8707.06     9114.58    189.01 o
   1   1   9      142.93      142.80     10.24 o
   2   1   9     3047.38     2882.36     42.39 o
   3   1   9     2712.58     2859.74     43.80 o
   4   1   9     1798.83     1707.32     33.02 o
   5   1   9     1080.45     1072.28     27.71 o
   6   1   9     4498.40     4523.62     84.07 o
   7   1   9     1074.24     1174.73     30.55 o
   8   1   9     3571.26     3584.02     61.60 o
   9   1   9     5397.64     5619.86     88.57 o
  10   1   9      760.12      746.54     62.54 o
  11   1   9     1070.78     1004.68     75.14 o
  12   1   9     1776.05     1791.77     99.02 o
  13   1   9      948.41     1127.83    128.40 o
  14   1   9      659.19      522.11    109.09 o
  15   1   9     1054.38     1050.40    239.74 o
  16   1   9      388.07      297.25     59.67 o
  17   1   9      835.04      787.10    193.49 o
 -18   2   9      494.74      446.01     58.52 o
 -17   2   9      427.64      434.54     51.53 o
 -16   2   9      130.54       65.63     41.60 o
 -15   2   9     2548.96     2548.30    100.26 o
 -14   2   9      775.43      653.73     54.42 o
 -13   2   9     4346.23     4386.28    126.41 o
 -12   2   9      315.63      248.59     36.81 o
 -11   2   9     5214.45     5418.73    134.91 o
 -10   2   9      175.77      203.73     26.19 o
  -9   2   9     5188.37     5322.28     81.00 o
  -8   2   9       50.84       42.04      8.78 o
  -7   2   9    10296.29    10103.50    166.91 o
  -6   2   9      143.22      194.94     15.50 o
  -5   2   9     8928.72     8758.48    136.82 o
  -4   2   9      205.03      198.42     21.19 o
  -3   2   9    11597.40    11659.51    206.11 o
  -2   2   9      422.46      406.13     15.15 o
  -1   2   9    10198.44     9930.66    151.75 o
   0   2   9       58.99       44.49     11.99 o
   1   2   9     6216.05     6272.55     93.99 o
   2   2   9     1205.70     1282.50     25.46 o
   3   2   9     1601.49     1477.32     32.87 o
   4   2   9     4071.71     4137.34     63.13 o
   5   2   9    10544.88    10919.41    139.70 o
   6   2   9     2246.86     2304.27     43.50 o
   7   2   9     3491.35     3579.47     61.05 o
   8   2   9     3331.71     3280.54     53.83 o
   9   2   9     1032.20      963.26     66.02 o
  10   2   9     2947.53     2804.31    137.83 o
  11   2   9     1646.81     1540.13     91.07 o
  12   2   9      750.47      819.70     83.50 o
  13   2   9     1102.35      882.85     79.68 o
  14   2   9     1066.84     1194.79    108.20 o
  15   2   9      615.35      510.49     72.04 o
  16   2   9     2223.57     2535.11    384.74 o
  17   2   9      169.19      161.52     52.99 o
 -18   3   9       20.96       43.06     31.84 o
 -17   3   9      228.04      202.02     40.99 o
 -16   3   9       38.19       33.92     27.99 o
 -15   3   9      179.14      102.81     28.73 o
 -14   3   9       10.73        2.44     17.66 o
 -13   3   9        7.47       13.20     16.36 o
 -12   3   9       98.15       67.86     19.48 o
 -11   3   9       19.18       38.31     15.63 o
 -10   3   9     2447.37     2348.90     78.86 o
  -9   3   9      404.29      393.79     20.39 o
  -8   3   9      304.95      250.23     15.35 o
  -7   3   9      473.23      484.78     23.23 o
  -6   3   9     1531.70     1491.83     36.67 o
  -5   3   9       26.96       38.02      7.85 o
  -4   3   9     2406.71     2380.08     49.22 o
  -3   3   9      858.99      872.69     25.64 o
  -2   3   9     5433.90     5462.84     77.41 o
  -1   3   9     1689.16     1727.71     31.49 o
   0   3   9      277.18      216.09     12.65 o
   1   3   9       35.19       32.61      6.20 o
   2   3   9     1898.66     1813.08     34.31 o
   3   3   9      124.92      169.41     15.92 o
   4   3   9     2368.65     2412.84     54.08 o
   5   3   9      252.76      211.83     14.46 o
   6   3   9     1914.12     1976.53     44.68 o
   7   3   9     1036.86     1091.13     37.82 o
   8   3   9     1672.78     1708.02     47.59 o
   9   3   9      365.15      301.29     43.48 o
  10   3   9     1941.49     1887.01     65.19 o
  11   3   9       33.39       22.03     26.49 o
  12   3   9      612.56      611.62     93.38 o
  13   3   9      158.84       94.76     35.23 o
  14   3   9      250.18      249.14     49.47 o
  15   3   9      383.61      329.46     61.15 o
  16   3   9      580.31      514.87     95.18 o
  17   3   9      199.64      205.06     68.24 o
 -17   4   9      432.70      453.95     75.94 o
 -16   4   9       33.06       30.07     23.25 o
 -15   4   9     1733.22     1785.10     88.48 o
 -14   4   9       36.82       62.46     24.03 o
 -13   4   9     1986.99     1963.44     82.82 o
 -12   4   9      330.40      288.42     36.22 o
 -11   4   9     1643.87     1534.18     93.18 o
 -10   4   9      819.66      687.76     46.19 o
  -9   4   9     1787.83     1574.89     61.92 o
  -8   4   9      827.06      762.01     32.43 o
  -7   4   9     2311.30     2180.58     44.41 o
  -6   4   9      114.60       78.36     10.66 o
  -5   4   9     4985.31     5064.51     79.73 o
  -4   4   9     3336.15     3492.49     62.12 o
  -3   4   9      849.11      867.33     23.06 o
  -2   4   9     2696.29     2594.60     48.07 o
  -1   4   9     8381.14     8419.38    112.93 o
   0   4   9      281.52      206.76     12.98 o
   1   4   9     1180.60     1151.97     25.97 o
   2   4   9     1134.21     1085.91     33.34 o
   3   4   9        1.25       10.23      6.27 o
   4   4   9     3324.86     3461.14     63.10 o
   5   4   9       55.24       75.51     12.17 o
   6   4   9     3195.27     3045.55     75.22 o
   7   4   9      576.19      562.53     19.45 o
   8   4   9     1669.45     1631.61     64.20 o
   9   4   9      250.27      240.56     28.96 o
  10   4   9      833.38      859.18     54.79 o
  11   4   9        6.44       -2.71     19.20 o
  12   4   9     1061.06      950.39     79.97 o
  13   4   9       26.25       73.24     34.00 o
  14   4   9      718.93      731.15     79.53 o
  15   4   9       90.21       26.68     33.67 o
  16   4   9      449.92      368.67     69.42 o
 -17   5   9      109.75       70.31     33.29 o
 -16   5   9     3643.65     3758.43    131.98 o
 -15   5   9        0.76       27.55     22.51 o
 -14   5   9     3403.58     3612.80    120.58 o
 -13   5   9      236.55      229.66     33.75 o
 -12   5   9     4569.09     4440.88    127.99 o
 -11   5   9       70.51       88.19     23.40 o
 -10   5   9     3712.66     3887.52    110.19 o
  -9   5   9      373.11      388.90     40.73 o
  -8   5   9     6910.73     6920.39    155.24 o
  -7   5   9      473.42      424.23     20.73 o
  -6   5   9     8001.75     7971.04    119.19 o
  -5   5   9     1419.70     1475.86     38.42 o
  -4   5   9     8591.35     8723.83    123.02 o
  -3   5   9     1906.99     1968.11     42.28 o
  -2   5   9     7281.32     7186.35    102.50 o
  -1   5   9     4687.70     4553.33     67.13 o
   0   5   9     3923.78     3813.41     57.04 o
   1   5   9     2127.59     2122.39     43.24 o
   2   5   9     2874.41     2916.63     51.35 o
   3   5   9     5543.37     5476.97     81.00 o
   4   5   9     1572.09     1483.45     39.75 o
   5   5   9     2576.78     2362.42     69.15 o
   6   5   9     3786.58     3880.06     68.04 o
   7   5   9     3483.21     3486.30    106.31 o
   8   5   9      151.22      126.53     20.89 o
   9   5   9     2954.53     2806.03    105.15 o
  10   5   9      321.96      254.37     37.52 o
  11   5   9     2515.56     2552.27    123.85 o
  12   5   9      103.73       28.55     26.95 o
  13   5   9     2270.31     2666.62    135.58 o
  14   5   9        8.25        4.37     42.20 o
  15   5   9     1822.15     1842.31    125.60 o
  16   5   9        0.07       -8.47     51.18 o
 -16   6   9      157.04      131.30     37.21 o
 -15   6   9     1943.13     2109.99    145.15 o
 -14   6   9       41.70       49.09     23.40 o
 -13   6   9     1644.48     1706.74     83.46 o
 -12   6   9       60.36       79.09     22.45 o
 -11   6   9     3583.97     3614.33    111.78 o
 -10   6   9      777.93      691.60     56.80 o
  -9   6   9     4930.10     4735.66    127.04 o
  -8   6   9      412.14      417.06     38.08 o
  -7   6   9     4861.06     4941.29    124.51 o
  -6   6   9      897.04      907.60     29.75 o
  -5   6   9     6738.44     6858.43    108.12 o
  -4   6   9        8.27       -0.82      7.39 o
  -3   6   9     4298.34     4249.13     74.47 o
  -2   6   9     1230.64     1118.06     43.30 o
  -1   6   9     3495.66     3282.76     56.63 o
   0   6   9     1628.82     1610.10     38.98 o
   1   6   9     1541.17     1654.64     48.23 o
   2   6   9     3339.29     3210.29     59.21 o
   3   6   9     2472.09     2384.06     48.63 o
   4   6   9     3506.85     3627.86     63.86 o
   5   6   9     2139.43     2235.75     53.41 o
   6   6   9     2767.14     2598.08     91.67 o
   7   6   9     1069.22      996.65     58.21 o
   8   6   9     2495.06     2626.75     77.60 o
   9   6   9        3.14       21.97     17.77 o
  10   6   9     1452.94     1474.21     97.59 o
  11   6   9      279.79      247.93     48.54 o
  12   6   9     1190.77     1217.04     94.83 o
  13   6   9       52.47       39.51     31.38 o
  14   6   9      709.03      918.75    166.11 o
  15   6   9        0.28       25.02     36.40 o
 -16   7   9      313.97      272.14     47.51 o
 -15   7   9      211.67      204.84     39.54 o
 -14   7   9       28.28       43.39     25.05 o
 -13   7   9      625.11      518.14     50.58 o
 -12   7   9      109.82       70.96     22.34 o
 -11   7   9      454.45      441.06     44.84 o
 -10   7   9      780.26      811.17     56.22 o
  -9   7   9      314.87      237.47     31.28 o
  -8   7   9      304.46      259.93     32.10 o
  -7   7   9      662.46      558.37     43.60 o
  -6   7   9      541.57      493.04     40.09 o
  -5   7   9     1596.05     1588.52     63.62 o
  -4   7   9      343.25      353.87     21.27 o
  -3   7   9     1092.47     1266.08     38.96 o
  -2   7   9      551.04      511.19     24.15 o
  -1   7   9     1535.11     1542.53     49.54 o
   0   7   9      652.41      751.38     32.11 o
   1   7   9     2187.52     2255.32     48.23 o
   2   7   9       64.13       76.63     13.49 o
   3   7   9        7.90       12.68      9.67 o
   4   7   9       57.92       31.61     16.37 o
   5   7   9      139.29      190.90     32.46 o
   6   7   9      532.45      569.79     48.62 o
   7   7   9     1213.80     1173.72     67.16 o
   8   7   9      179.61      188.26     26.47 o
   9   7   9      193.29      105.90     31.33 o
  10   7   9       52.67       57.25     22.77 o
  11   7   9       39.72       37.30     32.77 o
  12   7   9      180.94       82.05     37.04 o
  13   7   9        8.27       -8.02     26.01 o
  14   7   9      152.19      120.41     52.53 o
  15   7   9       28.05       44.34     41.36 o
 -15   8   9     1559.38     1820.20     98.69 o
 -14   8   9     1326.21     1086.27    106.40 o
 -13   8   9     1221.16     1239.22     76.93 o
 -12   8   9     1106.54     1226.74     85.20 o
 -11   8   9      539.39      501.64     48.88 o
 -10   8   9      256.43      279.84     42.25 o
  -9   8   9     1664.68     1658.04     77.47 o
  -8   8   9        0.20       -3.81     15.00 o
  -7   8   9     4360.98     4202.78    120.37 o
  -6   8   9        8.13        4.65     13.57 o
  -5   8   9     2105.77     1985.08     74.13 o
  -4   8   9       37.27       12.99     13.64 o
  -3   8   9     2996.07     2964.15     89.88 o
  -2   8   9        0.33      -11.55     12.68 o
  -1   8   9     3722.46     3942.34    123.97 o
   0   8   9       11.03        9.03     13.02 o
   1   8   9     2924.94     2910.33    103.76 o
   2   8   9        3.17        4.76     16.61 o
   3   8   9     2441.48     2619.79    114.01 o
   4   8   9     1004.20     1022.42     93.27 o
   5   8   9     2696.70     2615.13    100.76 o
   6   8   9      596.34      581.63     93.50 o
   7   8   9     1663.67     1757.22     84.43 o
   8   8   9      280.92      260.21     38.65 o
   9   8   9     1120.32      971.14     69.04 o
  10   8   9      459.61      451.47     51.61 o
  11   8   9      724.29      855.28     84.71 o
  12   8   9      789.13      698.03     82.27 o
  13   8   9      434.22      489.29     72.98 o
  14   8   9      665.80      829.30     96.57 o
 -14   9   9     1268.48     1375.54     86.98 o
 -13   9   9      236.91      152.25     36.58 o
 -12   9   9     2329.48     2532.19    105.08 o
 -11   9   9      155.27      205.22     40.82 o
 -10   9   9     2352.61     2455.97     99.34 o
  -9   9   9      194.66      182.24     32.03 o
  -8   9   9     2154.76     2340.32     91.64 o
  -7   9   9       73.81       34.62     17.41 o
  -6   9   9     3016.18     3068.83    101.57 o
  -5   9   9        0.87       -1.90     14.42 o
  -4   9   9     8194.04     7959.68    186.49 o
  -3   9   9      136.10      103.33     22.54 o
  -2   9   9     6676.52     6513.41    180.66 o
  -1   9   9      915.49      816.50     52.28 o
   0   9   9     3153.83     3185.33     99.50 o
   1   9   9       50.58       24.08     18.10 o
   2   9   9     2437.28     2546.30    101.43 o
   3   9   9       81.88       37.15     30.61 o
   4   9   9     3664.61     3586.28    125.69 o
   5   9   9     1081.10     1160.36     73.07 o
   6   9   9     1272.15     1385.74     80.02 o
   7   9   9      372.05      385.52     57.64 o
   8   9   9     1012.46     1104.94     92.61 o
   9   9   9      413.81      398.23     51.09 o
  10   9   9     1105.57     1082.74     77.86 o
  11   9   9      750.22      794.98     86.81 o
  12   9   9      426.65      241.21     56.80 o
  13   9   9      914.58     1032.93    105.94 o
 -13  10   9      127.22      116.04     42.60 o
 -12  10   9        1.41       20.95     25.50 o
 -11  10   9      731.67      766.87     64.92 o
 -10  10   9        0.85       48.46     23.94 o
  -9  10   9      460.80      487.25     72.58 o
  -8  10   9      270.98      137.53     30.27 o
  -7  10   9      218.33      211.46     46.66 o
  -6  10   9        7.84       11.05     17.70 o
  -5  10   9       46.11       58.26     21.54 o
  -4  10   9      126.87      141.60     32.31 o
  -3  10   9      356.52      361.39     57.46 o
  -2  10   9      283.52      279.00     35.51 o
  -1  10   9      337.70      291.50     52.49 o
   0  10   9      147.56       53.39     45.61 o
   1  10   9      917.02      972.46     70.35 o
   2  10   9      143.02      149.34     32.00 o
   3  10   9     2036.02     1839.74     93.28 o
   4  10   9      100.91      104.28     28.01 o
   5  10   9      217.29      203.78     37.07 o
   6  10   9        8.90       23.36     24.33 o
   7  10   9      698.42      780.50     69.89 o
   8  10   9      125.97      106.10     42.50 o
   9  10   9      196.72      105.13     33.11 o
  10  10   9       11.49       26.04     28.22 o
  11  10   9      156.96      195.56     56.16 o
  12  10   9       18.94      -12.52     52.53 o
 -11  11   9      486.33      513.37     65.16 o
 -10  11   9      627.20      684.72     64.32 o
  -9  11   9        9.53       21.95     25.04 o
  -8  11   9      885.69     1009.40    116.82 o
  -7  11   9        6.09        6.21     20.25 o
  -6  11   9      785.92      824.02     82.48 o
  -5  11   9       15.24       24.11     22.54 o
  -4  11   9      545.21      586.00     61.83 o
  -3  11   9      172.62      157.22     36.55 o
  -2  11   9     1678.76     1608.82     81.41 o
  -1  11   9        3.31      -14.98     18.07 o
   0  11   9     1039.75     1120.77     80.09 o
   1  11   9        0.80        6.65     23.37 o
   2  11   9       93.46      104.26     31.61 o
   3  11   9      113.84      105.10     31.56 o
   4  11   9      509.20      465.78     56.90 o
   5  11   9     1105.93     1062.28     84.88 o
   6  11   9      355.46      318.28     49.34 o
   7  11   9      344.36      374.47     56.71 o
   8  11   9      292.64      249.97     46.12 o
   9  11   9      157.26      131.81     41.10 o
  10  11   9      157.62      166.07     69.14 o
 -10  12   9      233.03      288.31     56.58 o
  -9  12   9      876.92      857.84     79.98 o
  -8  12   9       21.50       35.94     32.94 o
  -7  12   9     1366.05     1385.32    102.46 o
  -6  12   9        8.37       -0.54     25.62 o
  -5  12   9     1558.44     1588.18    102.39 o
  -4  12   9       15.19       -3.80     21.63 o
  -3  12   9     2183.39     2179.13     98.74 o
  -2  12   9       79.77      102.79     29.02 o
  -1  12   9     2082.32     2183.76    153.25 o
   0  12   9      184.56      137.44     36.20 o
   1  12   9     3964.23     4069.16    154.35 o
   2  12   9      148.58      152.56     42.35 o
   3  12   9     2609.20     2638.23    138.47 o
   4  12   9      262.27      323.05     52.84 o
   5  12   9     1708.38     1950.82    125.64 o
   6  12   9       67.50       91.74     37.43 o
   7  12   9      544.56      495.40    109.36 o
   8  12   9      240.56      194.94     51.87 o
   9  12   9      490.81      515.74     70.54 o
  -7  13   9      207.76      136.59     55.22 o
  -6  13   9     1453.57     1607.50    127.95 o
  -5  13   9        0.00      -19.37     29.19 o
  -4  13   9     1098.22     1255.93    143.86 o
  -3  13   9       20.29      -12.59     25.33 o
  -2  13   9      833.50      889.67     85.23 o
  -1  13   9       95.78       62.20     35.96 o
   0  13   9     1091.10     1060.00     90.17 o
   1  13   9       73.58       -1.91     31.22 o
   2  13   9     1977.86     1859.74    114.01 o
   3  13   9       43.85       41.79     37.23 o
   4  13   9      978.62      926.22     87.50 o
   5  13   9        0.47       -9.11     32.31 o
   6  13   9      865.84      873.57     89.29 o
  -3  14   9       22.22       -3.32     39.97 o
  -2  14   9        8.05        8.41     38.75 o
  -1  14   9       11.23       42.71     43.18 o
   0  14   9       49.50      171.44     58.95 o
   1  14   9       71.62       85.66     44.51 o
   2  14   9      600.23      479.39     81.81 o
 -18   0  10     1790.35     1742.82    224.92 o
 -17   0  10        0.97       34.81     48.49 o
 -16   0  10     4603.96     4532.60    202.12 o
 -15   0  10        0.03      -11.97     25.24 o
 -14   0  10     5168.33     5202.07    205.49 o
 -13   0  10      141.43       54.22     29.40 o
 -12   0  10     7503.46     7564.06    247.37 o
 -11   0  10     1370.91     1425.01     92.48 o
 -10   0  10     2402.59     2537.93    129.30 o
  -9   0  10      470.10      561.23     42.46 o
  -8   0  10     1551.72     1638.30     64.17 o
  -7   0  10      742.84      665.44     39.72 o
  -6   0  10    12922.18    13079.77    255.12 o
  -5   0  10     2396.47     2356.88     88.27 o
  -4   0  10     7893.77     7622.23    153.03 o
  -3   0  10     6446.28     6754.01    141.34 o
  -2   0  10     6344.64     6158.60    239.74 o
  -1   0  10     7609.44     7766.13    208.74 o
   0   0  10     2015.42     2097.37     80.43 o
   1   0  10     5030.80     5346.91    228.96 o
   2   0  10     1374.53     1422.04     38.57 o
   3   0  10     6845.61     6739.00    135.67 o
   4   0  10        2.13       18.21      7.62 o
   5   0  10     6223.10     5976.62    108.24 o
   6   0  10      291.49      301.25     21.85 o
   7   0  10    12522.91    13025.02    328.18 o
   8   0  10      134.00      136.70     18.02 o
   9   0  10     1455.37     1481.51    110.44 o
  10   0  10      453.47      334.01     62.85 o
  11   0  10     1620.40     1486.00    128.40 o
  12   0  10      395.94      483.96     83.50 o
  13   0  10     1696.03     1841.56    150.84 o
  14   0  10      168.05      193.94     66.44 o
  15   0  10      991.91     1129.54    138.27 o
  16   0  10      158.48      192.15     78.12 o
  17   0  10      594.86      587.22    121.21 o
 -18   1  10       52.09       35.84     31.81 o
 -17   1  10      785.20      737.49     66.64 o
 -16   1  10       46.99       50.50     25.87 o
 -15   1  10      756.37      882.08     77.63 o
 -14   1  10      305.42      394.46     43.55 o
 -13   1  10     3523.96     3466.72    110.23 o
 -12   1  10      146.27      137.08     26.26 o
 -11   1  10     3768.43     4087.13    149.04 o
 -10   1  10     1653.83     1448.52     60.38 o
  -9   1  10      397.89      478.24     23.31 o
  -8   1  10     2119.96     2036.69     51.76 o
  -7   1  10     1339.32     1393.93     39.59 o
  -6   1  10     2588.77     2525.36     56.22 o
  -5   1  10     3819.35     4044.77     68.90 o
  -4   1  10     3012.79     2947.22     51.45 o
  -3   1  10        2.00       14.84      4.57 o
  -2   1  10     3390.32     3123.90     67.89 o
  -1   1  10      910.62      913.72     45.37 o
   0   1  10     3649.69     3625.76     96.69 o
   1   1  10        1.15       -0.33      4.34 o
   2   1  10      678.94      619.52     15.67 o
   3   1  10      559.28      568.08     20.09 o
   4   1  10     2725.69     2666.80     45.54 o
   5   1  10      671.76      758.14     27.96 o
   6   1  10     3031.85     2860.47     68.04 o
   7   1  10       13.84       10.36      9.81 o
   8   1  10      653.67      599.27     30.47 o
   9   1  10      237.15      175.17     31.83 o
  10   1  10       60.51       69.84     24.37 o
  11   1  10      336.81      392.97     51.60 o
  12   1  10      313.11      390.82     54.42 o
  13   1  10      270.48      219.83     46.58 o
  14   1  10      474.12      368.05     63.75 o
  15   1  10      251.01      246.27     85.30 o
  16   1  10       58.62       49.26     42.05 o
  17   1  10      379.98      380.11     73.96 o
 -18   2  10        5.89       -6.17     28.23 o
 -17   2  10      103.86       28.62     29.83 o
 -16   2  10       84.51       51.73     24.56 o
 -15   2  10      266.35      275.33     39.51 o
 -14   2  10      106.37       85.98     23.49 o
 -13   2  10        1.58      -20.11     14.17 o
 -12   2  10      101.42       92.95     22.94 o
 -11   2  10      617.30      585.77     44.42 o
 -10   2  10      186.37      176.37     24.82 o
  -9   2  10      477.59      516.04     26.55 o
  -8   2  10      548.63      482.64     26.89 o
  -7   2  10       59.81       45.08     10.60 o
  -6   2  10      434.65      393.12     21.10 o
  -5   2  10        0.61       -5.51      5.90 o
  -4   2  10     2322.55     2231.32     46.88 o
  -3   2  10       96.45       88.83     12.40 o
  -2   2  10      722.88      702.21     18.48 o
  -1   2  10      354.49      350.88     28.53 o
   0   2  10     2147.73     2266.32     52.11 o
   1   2  10      615.47      661.47     16.97 o
   2   2  10     1265.49     1382.37     28.47 o
   3   2  10      133.37      179.84     11.78 o
   4   2  10      419.49      433.10     17.73 o
   5   2  10       86.22       79.73      9.64 o
   6   2  10     1803.31     1882.41     50.04 o
   7   2  10        4.87        1.83      9.77 o
   8   2  10     1938.18     1950.14     51.83 o
   9   2  10       82.43       72.89     44.00 o
  10   2  10      462.54      550.15     62.85 o
  11   2  10       33.47       16.97     21.73 o
  12   2  10      171.28      154.47     38.41 o
  13   2  10       74.73       34.89     29.76 o
  14   2  10      218.36      160.78     42.48 o
  15   2  10       96.73       40.41     32.08 o
  16   2  10       30.11       28.99     41.30 o
 -17   3  10     1446.36     1417.92     88.18 o
 -16   3  10      152.68      167.42     35.88 o
 -15   3  10     3563.52     3592.93    121.95 o
 -14   3  10      152.99      115.46     28.08 o
 -13   3  10     3955.16     3653.19    114.80 o
 -12   3  10        9.80       -0.32     14.03 o
 -11   3  10     6129.47     5821.60    145.54 o
 -10   3  10      593.58      524.10     41.05 o
  -9   3  10     3332.80     3473.59    114.57 o
  -8   3  10      903.86      900.13     32.81 o
  -7   3  10    10344.88    10514.15    158.32 o
  -6   3  10      320.46      358.21     22.86 o
  -5   3  10     7963.17     8096.49    132.13 o
  -4   3  10       67.08       66.51     10.24 o
  -3   3  10     9031.63     9009.79    128.50 o
  -2   3  10     2119.50     2108.16     41.80 o
  -1   3  10     6367.88     6089.97    107.95 o
   0   3  10     2632.74     2672.18     47.39 o
   1   3  10     2455.57     2438.62     60.07 o
   2   3  10     1785.51     1885.81     41.33 o
   3   3  10     4407.27     4543.98     99.10 o
   4   3  10     5685.52     5766.71    100.83 o
   5   3  10     1686.10     1744.61     49.21 o
   6   3  10     4241.06     4259.54     89.95 o
   7   3  10     2315.49     2323.39     50.88 o
   8   3  10     4657.32     4521.43    116.97 o
   9   3  10      755.34      768.52     41.01 o
  10   3  10     1280.13     1243.53    115.83 o
  11   3  10      278.56      181.08     55.22 o
  12   3  10      868.67      933.94     78.89 o
  13   3  10      437.28      448.53     62.18 o
  14   3  10     1707.76     1701.31    117.17 o
  15   3  10        0.13      -39.38     27.10 o
  16   3  10      966.53      766.01     91.42 o
 -17   4  10       62.83       68.04     33.51 o
 -16   4  10     1572.54     1551.80     88.34 o
 -15   4  10      405.27      357.03     46.17 o
 -14   4  10     2553.49     2530.82    136.08 o
 -13   4  10        6.15        1.59     17.47 o
 -12   4  10     4090.41     4168.35    122.08 o
 -11   4  10       35.55       35.42     19.96 o
 -10   4  10     2889.08     3010.25     95.51 o
  -9   4  10        1.86       15.40     11.82 o
  -8   4  10     1517.09     1571.81     68.33 o
  -7   4  10      255.12      250.31     18.65 o
  -6   4  10     5891.28     5601.56     87.81 o
  -5   4  10      616.57      550.79     25.89 o
  -4   4  10     7637.53     7452.91    116.69 o
  -3   4  10     2138.08     2084.12     46.68 o
  -2   4  10     3987.40     4080.84     71.21 o
  -1   4  10     4974.82     4815.92     73.31 o
   0   4  10     2395.29     2235.47     42.04 o
   1   4  10     1014.57     1069.36     29.38 o
   2   4  10     3642.45     3790.46     86.42 o
   3   4  10     2215.11     2318.72     54.52 o
   4   4  10     3161.87     3210.96     69.48 o
   5   4  10     2136.98     2131.71     55.18 o
   6   4  10     1885.67     1972.35     46.96 o
   7   4  10     3064.70     3087.30     74.02 o
   8   4  10     1422.90     1533.75     73.69 o
   9   4  10     1874.82     1799.34     91.01 o
  10   4  10      257.59      193.41     38.08 o
  11   4  10      437.03      462.72     58.68 o
  12   4  10      278.44      245.70     46.64 o
  13   4  10     2167.19     2468.20    171.95 o
  14   4  10      115.61      148.50    105.05 o
  15   4  10      834.81      836.40    132.44 o
  16   4  10        6.34       -3.83     38.03 o
 -17   5  10       52.81       64.67     33.54 o
 -16   5  10       45.56       42.06     29.65 o
 -15   5  10      372.50      379.87     46.54 o
 -14   5  10       39.87       51.20     23.14 o
 -13   5  10      804.88      801.80     59.41 o
 -12   5  10        0.27        5.85     16.47 o
 -11   5  10       47.79       26.35     16.76 o
 -10   5  10       87.24       50.90     17.17 o
  -9   5  10       24.65       -4.46     13.75 o
  -8   5  10      233.33      207.49     33.42 o
  -7   5  10        0.20        7.84     10.61 o
  -6   5  10     1278.73     1264.96     40.99 o
  -5   5  10       50.44       80.09     11.29 o
  -4   5  10       10.77        1.67      7.13 o
  -3   5  10       78.16       66.07     11.34 o
  -2   5  10      260.83      179.18     16.14 o
  -1   5  10       86.32      101.44     13.40 o
   0   5  10      138.95      125.84     11.21 o
   1   5  10      157.84      181.17     12.76 o
   2   5  10       22.15       24.74      8.15 o
   3   5  10      609.71      626.18     24.57 o
   4   5  10       49.76       73.77     14.39 o
   5   5  10       61.90       66.10     13.85 o
   6   5  10        0.71       19.01     12.21 o
   7   5  10       44.48       62.34     18.71 o
   8   5  10        0.54        4.67     13.22 o
   9   5  10       11.73       17.60     15.56 o
  10   5  10        8.05      -11.12     16.77 o
  11   5  10        0.62       -6.71     21.14 o
  12   5  10       49.25       40.50     26.71 o
  13   5  10        8.22        1.12     26.46 o
  14   5  10      146.85      129.25     52.53 o
  15   5  10       20.72      -20.68     35.83 o
 -16   6  10      761.83      769.85     70.59 o
 -15   6  10        1.55        1.50     24.86 o
 -14   6  10     1347.57     1185.44     75.15 o
 -13   6  10      170.10      109.94     27.81 o
 -12   6  10      721.48      793.73     58.57 o
 -11   6  10        3.78      -21.42     14.40 o
 -10   6  10     1197.47     1333.24     75.97 o
  -9   6  10      186.61      189.02     28.27 o
  -8   6  10     2325.58     2326.51    125.43 o
  -7   6  10      211.23      270.76     30.32 o
  -6   6  10     3627.50     3499.56     98.38 o
  -5   6  10      639.49      670.91     51.92 o
  -4   6  10     3619.14     3716.54     68.91 o
  -3   6  10      137.98      169.36     19.30 o
  -2   6  10     4405.15     4267.94     73.28 o
  -1   6  10       40.45       48.05      9.25 o
   0   6  10     3369.67     3369.95     56.69 o
   1   6  10     1376.06     1374.54     33.23 o
   2   6  10      308.50      291.42     17.32 o
   3   6  10     1510.91     1591.02     39.90 o
   4   6  10      307.65      294.91     27.96 o
   5   6  10     1363.54     1596.11     68.84 o
   6   6  10      779.22      820.61     52.80 o
   7   6  10     1014.93     1051.81     60.02 o
   8   6  10     1132.43     1107.45     62.91 o
   9   6  10     1565.93     1545.34    114.26 o
  10   6  10      218.29      211.31     42.82 o
  11   6  10      612.05      701.87     74.27 o
  12   6  10      141.67       65.83     33.43 o
  13   6  10      571.65      660.67     96.07 o
  14   6  10        2.39       21.44     36.65 o
  15   6  10      464.33      457.34     84.40 o
 -15   7  10     2363.51     2496.82    111.28 o
 -14   7  10      169.30      190.07     36.71 o
 -13   7  10     2716.72     2919.91    109.83 o
 -12   7  10       10.75        8.57     20.21 o
 -11   7  10     5042.04     4933.27    220.17 o
 -10   7  10      128.11       72.41     23.09 o
  -9   7  10     3275.00     3336.90    132.71 o
  -8   7  10      171.88      155.65     27.24 o
  -7   7  10     6029.47     5582.62    140.28 o
  -6   7  10     1854.55     1778.89     85.41 o
  -5   7  10     4329.19     4194.87    111.90 o
  -4   7  10     1807.07     1751.18     73.35 o
  -3   7  10     4357.65     4147.62    107.22 o
  -2   7  10     1583.36     1586.54     48.08 o
  -1   7  10     6474.99     6520.81    124.99 o
   0   7  10      780.52      767.54     38.63 o
   1   7  10     4343.58     4202.50     94.23 o
   2   7  10     2030.06     2001.06     78.87 o
   3   7  10     2273.24     2186.90     84.37 o
   4   7  10     3360.42     3481.63    112.94 o
   5   7  10     2198.65     2037.49     83.30 o
   6   7  10     2365.13     2660.58     98.59 o
   7   7  10     1255.51     1293.61     70.17 o
   8   7  10     4132.96     3938.31    128.85 o
   9   7  10      715.29      656.36     55.57 o
  10   7  10     2020.82     1921.63    169.70 o
  11   7  10      295.78      294.45     53.05 o
  12   7  10     1568.57     1739.46    116.77 o
  13   7  10      170.19       98.51     43.49 o
  14   7  10      558.81      704.75     89.70 o
 -15   8  10       18.94        0.90     61.95 o
 -14   8  10      421.73      318.58     47.48 o
 -13   8  10        6.21       -0.27     23.72 o
 -12   8  10     1193.83     1027.06     75.07 o
 -11   8  10        3.58       -7.92     19.82 o
 -10   8  10     1077.53     1098.71     78.93 o
  -9   8  10        1.12        9.19     16.77 o
  -8   8  10      347.27      361.50     39.93 o
  -7   8  10      321.68      370.51     59.74 o
  -6   8  10      474.91      523.51     44.40 o
  -5   8  10        0.33       -1.89     15.97 o
  -4   8  10     1199.34     1226.67     59.30 o
  -3   8  10      316.67      389.08     37.84 o
  -2   8  10     2575.53     2679.05     98.88 o
  -1   8  10     1498.75     1503.28     72.49 o
   0   8  10      196.93      226.37     28.87 o
   1   8  10      515.77      451.52     45.19 o
   2   8  10      823.21      728.02     54.71 o
   3   8  10      256.11      251.21     35.08 o
   4   8  10     2230.30     2391.09    105.19 o
   5   8  10      273.36      288.24     38.04 o
   6   8  10      441.96      445.55     50.20 o
   7   8  10      305.32      334.35     61.88 o
   8   8  10      225.43      181.91     32.87 o
   9   8  10      553.69      521.26     57.26 o
  10   8  10      242.39      250.27     66.44 o
  11   8  10      308.12      318.78     84.40 o
  12   8  10      339.93      365.22     63.64 o
  13   8  10     1027.97     1075.64    104.12 o
 -14   9  10      267.79      276.69     87.54 o
 -13   9  10      356.86      347.67     48.38 o
 -12   9  10      419.20      443.77     52.33 o
 -11   9  10       92.41       44.17     34.60 o
 -10   9  10      160.68      119.75     31.49 o
  -9   9  10      298.95      245.00     36.75 o
  -8   9  10      247.95      214.01     34.60 o
  -7   9  10       51.01       60.79     21.11 o
  -6   9  10     1458.37     1469.97     75.82 o
  -5   9  10       89.72       72.61     20.72 o
  -4   9  10     2079.25     2104.34     80.37 o
  -3   9  10      151.18      135.97     33.58 o
  -2   9  10       10.12       26.37     18.24 o
  -1   9  10      467.17      488.37     47.82 o
   0   9  10      334.62      362.53     37.09 o
   1   9  10        6.00        6.59     16.69 o
   2   9  10     1120.78     1020.69     67.52 o
   3   9  10      333.71      357.03     43.78 o
   4   9  10      303.51      282.46     39.52 o
   5   9  10      649.25      693.99     59.94 o
   6   9  10      319.61      229.44     38.57 o
   7   9  10        0.64       13.36     20.83 o
   8   9  10      267.17      217.24     48.45 o
   9   9  10       21.33       -3.21     32.68 o
  10   9  10      450.59      482.81    127.95 o
  11   9  10      152.71      150.33     79.46 o
  12   9  10       21.72       30.66     38.67 o
 -12  10  10     1352.36     1273.31     94.82 o
 -11  10  10      530.54      578.37     59.27 o
 -10  10  10     3423.01     3527.58    135.69 o
  -9  10  10     1552.01     1833.27     90.12 o
  -8  10  10     3409.16     3265.76    114.77 o
  -7  10  10     2703.40     2814.35    104.42 o
  -6  10  10     3185.69     3142.51    108.75 o
  -5  10  10     2320.85     2271.59     89.85 o
  -4  10  10     2088.84     2043.94     98.22 o
  -3  10  10     1766.94     1903.25    122.47 o
  -2  10  10     2694.41     2694.61     96.03 o
  -1  10  10     2542.15     2478.04     91.96 o
   0  10  10      889.83      939.78     84.30 o
   1  10  10     2864.02     2679.07    111.00 o
   2  10  10      266.49      279.34     43.57 o
   3  10  10     3269.22     3436.95    136.96 o
   4  10  10      146.32      121.56     32.30 o
   5  10  10     1414.64     1287.17     82.12 o
   6  10  10       47.02       30.05     31.21 o
   7  10  10     2305.04     2417.95    189.64 o
   8  10  10       35.23       24.75     25.71 o
   9  10  10     2317.62     2467.45    115.64 o
  10  10  10        0.07      -36.07     30.20 o
  11  10  10     1464.67     1493.11    170.60 o
 -11  11  10     1263.27     1338.94     99.42 o
 -10  11  10      733.25      733.81     76.22 o
  -9  11  10     1908.54     1853.49    128.12 o
  -8  11  10      714.98      810.84     66.61 o
  -7  11  10      940.26     1041.76    170.03 o
  -6  11  10      532.79      583.25     81.26 o
  -5  11  10      315.12      229.55     54.67 o
  -4  11  10     1046.68     1178.16     84.68 o
  -3  11  10     1065.98     1084.53     69.09 o
  -2  11  10     1138.71     1109.59     69.52 o
  -1  11  10      924.60      925.58     68.82 o
   0  11  10      926.20     1057.71     78.66 o
   1  11  10       44.50       36.82     25.88 o
   2  11  10     2424.03     2533.53    114.34 o
   3  11  10      207.60      147.46     37.66 o
   4  11  10     2067.71     2220.09    108.37 o
   5  11  10      326.15      284.14     68.24 o
   6  11  10     1658.97     1586.26     97.73 o
   7  11  10       25.93       39.53     29.50 o
   8  11  10     1082.18     1133.43     87.25 o
   9  11  10        0.94       -2.45     30.77 o
  10  11  10     1072.55     1200.72    113.17 o
  -9  12  10       92.11       55.58     39.79 o
  -8  12  10       39.14       54.11     41.75 o
  -7  12  10      185.96      201.66     56.87 o
  -6  12  10       25.03       20.12     32.47 o
  -5  12  10      417.70      355.70     54.26 o
  -4  12  10       16.34       -9.86     22.09 o
  -3  12  10      241.11      219.00     44.43 o
  -2  12  10       22.08       12.13     23.85 o
  -1  12  10      496.00      517.58     73.11 o
   0  12  10      134.80       93.73     35.23 o
   1  12  10      275.88      269.60     49.05 o
   2  12  10       85.79       46.40     31.25 o
   3  12  10      123.86      112.71     36.40 o
   4  12  10        2.02       11.73     28.10 o
   5  12  10       46.45       35.71     33.45 o
   6  12  10      165.79      116.71     41.89 o
   7  12  10       54.70       35.36     35.58 o
   8  12  10       73.64       61.54     41.31 o
  -6  13  10      313.40      237.41     83.95 o
  -5  13  10     1500.29     1549.03    164.48 o
  -4  13  10       62.76       26.98     32.22 o
  -3  13  10     1355.13     1549.80    148.98 o
  -2  13  10       36.59      101.83     46.03 o
  -1  13  10      754.06      794.70     95.64 o
   0  13  10       23.32      -34.12     26.45 o
   1  13  10      776.39      829.35     83.32 o
   2  13  10      326.47      318.78     78.31 o
   3  13  10      661.54      565.65     71.63 o
   4  13  10      503.20      616.64     75.98 o
   5  13  10      311.38      322.34     59.09 o
 -17   1  11       11.03       38.73     31.06 o
 -16   1  11      936.38      906.57     94.48 o
 -15   1  11       11.85       16.33     22.50 o
 -14   1  11     1644.96     1581.25     79.62 o
 -13   1  11      648.06      698.21     54.63 o
 -12   1  11     3257.38     3275.60    103.72 o
 -11   1  11      512.53      545.39     43.34 o
 -10   1  11     2527.40     2556.19    117.78 o
  -9   1  11      483.56      456.26     42.90 o
  -8   1  11      572.55      598.89     32.26 o
  -7   1  11      170.76      133.73     14.62 o
  -6   1  11     5089.67     5009.36     85.42 o
  -5   1  11     3641.24     3426.75     81.17 o
  -4   1  11     2797.33     2634.68     48.02 o
  -3   1  11     2357.51     2347.74     40.58 o
  -2   1  11     1290.97     1390.09     37.99 o
  -1   1  11     4438.09     4296.38    181.37 o
   0   1  11     2259.85     2331.83     74.97 o
   1   1  11     8108.20     8075.38    154.82 o
   2   1  11     2109.31     2228.40     47.64 o
   3   1  11     1473.99     1416.12     28.62 o
   4   1  11      335.15      305.72     14.89 o
   5   1  11     1605.09     1580.45     36.90 o
   6   1  11        4.78        7.47      9.13 o
   7   1  11     3734.37     3893.78     91.65 o
   8   1  11      630.20      475.49    117.62 o
   9   1  11     3059.91     2734.69    113.22 o
  10   1  11      160.79      138.85     31.03 o
  11   1  11      936.31      962.86    178.23 o
  12   1  11       13.62       37.26     25.66 o
  13   1  11      945.54      937.32     83.16 o
  14   1  11        2.48       29.46     31.19 o
  15   1  11     1036.43     1063.07     97.75 o
  16   1  11      212.27      177.29     55.49 o
 -17   2  11     1123.38      967.36     76.78 o
 -16   2  11       18.01      -16.99     23.38 o
 -15   2  11     1834.57     1853.35     90.57 o
 -14   2  11      322.30      313.68     41.43 o
 -13   2  11     4035.22     4102.71    124.04 o
 -12   2  11      285.83      326.98     37.13 o
 -11   2  11     6783.26     6945.25    162.14 o
 -10   2  11     2015.96     2038.31     73.25 o
  -9   2  11     3252.93     3105.76    152.28 o
  -8   2  11     3926.51     3960.57     80.26 o
  -7   2  11     3840.59     3750.33     83.25 o
  -6   2  11     3318.84     3322.91     74.98 o
  -5   2  11     3961.97     4085.08     71.59 o
  -4   2  11     4712.15     4667.31     80.31 o
  -3   2  11     8042.84     7853.65    118.07 o
  -2   2  11     4523.31     4452.14     80.95 o
  -1   2  11     4126.10     4096.28     89.73 o
   0   2  11     4995.61     4828.94    101.17 o
   1   2  11     1694.82     1679.83     38.15 o
   2   2  11     3360.10     3314.56     51.50 o
   3   2  11     1235.13     1231.91     30.75 o
   4   2  11     4305.33     4452.45     73.69 o
   5   2  11     1060.79     1213.71     33.22 o
   6   2  11     4827.23     4797.00     80.70 o
   7   2  11     2244.47     2269.33     71.17 o
   8   2  11     6410.55     6151.44    186.91 o
   9   2  11      178.74      211.34     36.04 o
  10   2  11     1039.07     1113.50     76.63 o
  11   2  11      112.54       94.82     31.38 o
  12   2  11     1341.34     1161.41     92.48 o
  13   2  11        9.44      -32.75     23.79 o
  14   2  11     1251.82     1118.61     95.84 o
  15   2  11      140.59       94.80     44.60 o
  16   2  11     1517.30     1593.92    123.92 o
 -17   3  11        9.73        4.58     29.30 o
 -16   3  11     1088.61     1176.65    106.27 o
 -15   3  11       18.20        6.56     21.89 o
 -14   3  11      446.25      418.70     45.98 o
 -13   3  11       37.30       -2.16     18.01 o
 -12   3  11      583.37      488.22     55.66 o
 -11   3  11       22.99       -8.23     16.98 o
 -10   3  11     1313.49     1343.07     62.00 o
  -9   3  11      790.16      668.67     43.54 o
  -8   3  11     1243.21     1151.13     51.83 o
  -7   3  11      772.88      704.04     31.24 o
  -6   3  11      269.96      248.06     20.17 o
  -5   3  11       39.90       21.54      8.95 o
  -4   3  11     5288.66     5085.18    105.91 o
  -3   3  11     2134.22     2125.92     46.40 o
  -2   3  11     4534.84     4652.45     85.43 o
  -1   3  11     1709.87     1705.17     55.13 o
   0   3  11      998.28     1071.95     30.38 o
   1   3  11      740.23      733.23     32.19 o
   2   3  11       50.63       52.60      7.75 o
   3   3  11      153.67      105.70     17.35 o
   4   3  11      857.01      786.67     29.72 o
   5   3  11     1005.27     1064.03     32.66 o
   6   3  11      238.08      216.52     16.18 o
   7   3  11     2483.01     2376.25     76.44 o
   8   3  11      206.70      185.56     24.06 o
   9   3  11     1060.01     1098.60    120.32 o
  10   3  11        1.54       -8.42     15.72 o
  11   3  11      609.80      513.58     60.16 o
  12   3  11      283.17      216.07    100.56 o
  13   3  11      417.79      502.01     66.02 o
  14   3  11       33.66       29.30     31.04 o
  15   3  11      564.08      599.99    137.83 o
  16   3  11        4.00      -10.96     57.91 o
 -17   4  11     1274.27     1270.26     96.95 o
 -16   4  11      339.71      296.06     56.06 o
 -15   4  11       71.55       50.15     26.30 o
 -14   4  11      347.56      233.09     43.80 o
 -13   4  11     1512.79     1451.46     75.60 o
 -12   4  11     1724.48     1777.20    126.02 o
 -11   4  11      778.31      696.55     50.64 o
 -10   4  11      361.02      405.39     64.15 o
  -9   4  11       92.34       57.34     22.29 o
  -8   4  11      970.20      982.20     50.25 o
  -7   4  11       41.04       38.58     13.94 o
  -6   4  11     4877.81     4682.29     97.04 o
  -5   4  11      120.10      142.39     16.36 o
  -4   4  11     2100.81     2149.76     49.58 o
  -3   4  11      561.82      584.10     24.03 o
  -2   4  11     1576.08     1594.38     38.79 o
  -1   4  11      552.75      521.11     21.61 o
   0   4  11     2936.94     3037.88     52.03 o
   1   4  11       48.46       36.01      8.37 o
   2   4  11     2989.86     2975.73     54.88 o
   3   4  11      915.25      791.84     30.57 o
   4   4  11      395.36      349.14     22.81 o
   5   4  11     2172.38     2194.53     56.76 o
   6   4  11     2390.19     2092.00     73.25 o
   7   4  11      339.83      373.89     45.63 o
   8   4  11     1134.80     1185.29     63.26 o
   9   4  11       45.46       57.09     49.83 o
  10   4  11       16.16       26.94     23.49 o
  11   4  11      604.30      680.05     80.36 o
  12   4  11       26.68       34.43     28.12 o
  13   4  11      538.51      537.45     69.21 o
  14   4  11       59.57      119.42     42.54 o
  15   4  11      385.62      470.41     74.36 o
 -16   5  11     1213.34     1160.71     82.07 o
 -15   5  11     1051.06     1043.51     91.37 o
 -14   5  11     1046.19     1042.30     70.45 o
 -13   5  11     1536.02     1569.39     82.55 o
 -12   5  11     2997.35     2926.65    102.67 o
 -11   5  11     1405.21     1458.42     70.68 o
 -10   5  11     1515.40     1468.85     72.34 o
  -9   5  11     1628.31     1766.15     79.36 o
  -8   5  11      179.96      245.10     31.87 o
  -7   5  11     2142.87     2381.43    101.95 o
  -6   5  11     1976.55     1931.79     67.00 o
  -5   5  11     5889.83     6003.03    131.07 o
  -4   5  11     1241.85     1249.98     44.55 o
  -3   5  11     2715.04     2646.70     58.46 o
  -2   5  11      949.05      879.67     31.48 o
  -1   5  11     3775.17     3862.68     66.69 o
   0   5  11      104.00       90.45     11.66 o
   1   5  11     6200.24     5985.02    122.19 o
   2   5  11        0.53        3.93      8.93 o
   3   5  11     2054.67     2042.56     54.75 o
   4   5  11      138.10      127.73     16.79 o
   5   5  11     3921.07     3881.86    119.71 o
   6   5  11      193.63      162.31     25.33 o
   7   5  11     2694.44     2764.00    105.74 o
   8   5  11       14.39       -2.16     13.46 o
   9   5  11     1190.20     1204.37     82.44 o
  10   5  11      196.72      283.22    136.48 o
  11   5  11      485.21      527.47    123.91 o
  12   5  11      941.86      941.23    162.97 o
  13   5  11      520.31      549.09     72.68 o
  14   5  11      447.52      587.86     79.59 o
  15   5  11      289.75      225.94     59.26 o
 -15   6  11      903.87      892.35     71.86 o
 -14   6  11      347.44      384.19     47.59 o
 -13   6  11      836.77      709.33     66.79 o
 -12   6  11      723.15      741.61     57.64 o
 -11   6  11      747.31      770.01     56.28 o
 -10   6  11     5067.76     5046.64    278.21 o
  -9   6  11      868.47      832.18     59.75 o
  -8   6  11     3097.55     2923.68    139.22 o
  -7   6  11      997.29      950.09     83.20 o
  -6   6  11     1720.98     1569.81     64.09 o
  -5   6  11      232.86      233.77     27.42 o
  -4   6  11     2769.09     2743.36     71.74 o
  -3   6  11      271.93      265.36     26.26 o
  -2   6  11     3885.38     3758.27     76.14 o
  -1   6  11      633.26      655.16     27.11 o
   0   6  11     2480.99     2438.87     53.19 o
   1   6  11      283.37      208.88     26.97 o
   2   6  11     1013.51      903.24     42.89 o
   3   6  11       84.11       36.53     24.48 o
   4   6  11     1752.15     1753.86     71.25 o
   5   6  11       47.33       51.05     17.57 o
   6   6  11     2010.63     1875.38     77.15 o
   7   6  11      436.60      416.06     74.58 o
   8   6  11      448.95      357.12     41.00 o
   9   6  11      460.48      600.60     64.04 o
  10   6  11      833.39      718.47     72.08 o
  11   6  11      522.70      572.08    114.03 o
  12   6  11      134.85      160.34     42.67 o
  13   6  11      258.44      314.09     61.15 o
  14   6  11       12.24      -28.69     33.43 o
 -15   7  11      166.57       98.69     35.46 o
 -14   7  11        5.41       -8.61     25.43 o
 -13   7  11       23.17       11.86     22.25 o
 -12   7  11      197.21      126.26     38.88 o
 -11   7  11      114.92       57.77     24.53 o
 -10   7  11       34.54       23.82     21.12 o
  -9   7  11      989.79      886.54     58.72 o
  -8   7  11       65.95       65.36     21.22 o
  -7   7  11      100.80       86.09     20.94 o
  -6   7  11      450.45      434.36     43.16 o
  -5   7  11       54.98       37.82     21.90 o
  -4   7  11      290.33      313.09     31.92 o
  -3   7  11      218.26      163.74     23.67 o
  -2   7  11      532.51      435.26     34.72 o
  -1   7  11      232.39      207.56     29.29 o
   0   7  11     1115.80     1197.39     53.50 o
   1   7  11       45.75       59.77     16.91 o
   2   7  11      791.49      821.57     52.95 o
   3   7  11      414.82      367.89     54.87 o
   4   7  11       12.22       11.77     14.05 o
   5   7  11      264.61      276.41     35.91 o
   6   7  11       34.52       26.76     28.32 o
   7   7  11      289.11      357.45     41.22 o
   8   7  11     1251.81     1233.24     71.43 o
   9   7  11       15.14        2.64     24.39 o
  10   7  11      553.85      590.95     71.33 o
  11   7  11        2.16      -10.42     25.40 o
  12   7  11        2.54        9.54     29.98 o
  13   7  11        0.25      -22.75     33.00 o
  14   7  11        1.01       -0.27     36.15 o
 -14   8  11      112.51      132.75     37.13 o
 -13   8  11     1686.56     1795.09    164.07 o
 -12   8  11      185.19      146.94     32.78 o
 -11   8  11     2519.44     2340.64    183.73 o
 -10   8  11        2.19        1.01     18.77 o
  -9   8  11     2027.26     1970.33     89.19 o
  -8   8  11      252.59      298.73     42.43 o
  -7   8  11     1491.56     1592.78     73.95 o
  -6   8  11      843.11      906.34     56.42 o
  -5   8  11     2286.79     2125.67     79.07 o
  -4   8  11     1080.56     1071.64     57.15 o
  -3   8  11      609.86      626.34     44.35 o
  -2   8  11      545.71      518.93     68.56 o
  -1   8  11        1.27       14.02     15.51 o
   0   8  11     1563.73     1512.92     64.57 o
   1   8  11     1101.11      976.74     61.69 o
   2   8  11     2917.74     2856.78    161.62 o
   3   8  11      920.16      835.58     59.08 o
   4   8  11     2842.01     2584.33    100.44 o
   5   8  11        1.90       -0.55     15.94 o
   6   8  11     2102.59     2060.29     90.40 o
   7   8  11      158.41      215.94     37.13 o
   8   8  11     1884.17     1843.47     89.16 o
   9   8  11      378.45      373.78     58.39 o
  10   8  11      836.76      762.68    111.34 o
  11   8  11        0.10       13.09     31.20 o
  12   8  11      704.10      763.21    131.09 o
  13   8  11      199.59      200.11     57.59 o
 -13   9  11      581.22      557.07     67.00 o
 -12   9  11     1076.49     1152.75     88.98 o
 -11   9  11       65.27       40.65     27.69 o
 -10   9  11     2426.26     2538.67    171.07 o
  -9   9  11      913.44      934.54     65.40 o
  -8   9  11     1234.54     1134.86     68.84 o
  -7   9  11      763.04      890.77     91.50 o
  -6   9  11      971.47      885.89     59.05 o
  -5   9  11     1355.05     1508.86     72.25 o
  -4   9  11     2074.41     2220.22     84.01 o
  -3   9  11     1905.24     1873.75     75.04 o
  -2   9  11     2422.88     2308.82     97.18 o
  -1   9  11     3167.98     3187.46    128.70 o
   0   9  11      295.55      283.15     34.79 o
   1   9  11     1997.17     2184.69     96.10 o
   2   9  11      594.92      680.40     57.57 o
   3   9  11     2401.35     2466.21    111.60 o
   4   9  11      163.03      145.01     31.41 o
   5   9  11     1885.21     1865.56    114.65 o
   6   9  11      107.85      131.54     36.51 o
   7   9  11     1767.93     1643.92     89.76 o
   8   9  11       18.29       -1.12     21.96 o
   9   9  11      738.68      875.40    206.96 o
  10   9  11        8.44       10.09     30.82 o
  11   9  11      737.11      802.17     99.67 o
  12   9  11       32.60       26.85     52.08 o
 -12  10  11        5.07       12.12     32.09 o
 -11  10  11       54.90       32.42     33.04 o
 -10  10  11      221.07      405.51     50.99 o
  -9  10  11      595.99      512.08     54.71 o
  -8  10  11      437.35      440.19     48.60 o
  -7  10  11      368.01      325.46     65.32 o
  -6  10  11        3.67       -1.87     18.21 o
  -5  10  11      141.97      116.19     35.25 o
  -4  10  11      364.58      267.91     36.59 o
  -3  10  11      361.31      268.97     45.62 o
  -2  10  11      253.67      243.50     34.73 o
  -1  10  11      875.22      820.77     68.43 o
   0  10  11        5.01      -17.10     18.47 o
   1  10  11       23.59       43.19     22.83 o
   2  10  11       13.60       -2.47     20.44 o
   3  10  11      270.09      208.24     36.39 o
   4  10  11        8.00       -0.04     19.38 o
   5  10  11      147.51      203.45     45.84 o
   6  10  11       26.25       42.59     23.52 o
   7  10  11       25.03       17.54     24.06 o
   8  10  11      154.83      208.44     43.32 o
   9  10  11      180.48      204.55     55.18 o
  10  10  11      371.48      445.72    111.79 o
 -10  11  11      624.36      565.81     69.40 o
  -9  11  11       71.79      119.48     41.04 o
  -8  11  11      639.43      791.23     67.31 o
  -7  11  11      561.70      526.32     54.47 o
  -6  11  11      247.99      183.74     38.36 o
  -5  11  11      508.52      486.60     59.67 o
  -4  11  11      158.90      102.30     32.88 o
  -3  11  11      401.52      508.10     64.93 o
  -2  11  11       85.33       90.79     26.51 o
  -1  11  11      570.08      537.38     59.49 o
   0  11  11      118.22       83.67     30.50 o
   1  11  11      568.16      573.32     66.56 o
   2  11  11        1.07       13.31     22.75 o
   3  11  11      532.98      481.62    108.91 o
   4  11  11       13.77        6.72     26.35 o
   5  11  11     1136.89     1173.68     86.16 o
   6  11  11       35.59       48.52     31.35 o
   7  11  11      520.68      467.78     61.50 o
   8  11  11       11.64       56.04     36.05 o
   9  11  11       99.89      121.91     90.24 o
  -8  12  11       72.20       41.20     35.33 o
  -7  12  11      727.42      768.08    140.97 o
  -6  12  11      731.47      635.06     85.00 o
  -5  12  11      340.02      410.64     61.40 o
  -4  12  11     1092.85     1143.48     77.92 o
  -3  12  11      543.17      477.87     54.24 o
  -2  12  11      393.69      493.85     54.37 o
  -1  12  11      578.31      679.56     71.57 o
   0  12  11     1435.15     1361.67    108.47 o
   1  12  11      627.78      426.89     58.03 o
   2  12  11      957.76     1107.45    120.97 o
   3  12  11      583.84      565.22     72.27 o
   4  12  11     1983.65     2019.72    175.11 o
   5  12  11       66.48       61.91     36.34 o
   6  12  11     1123.43     1133.99     93.17 o
   7  12  11        1.13       52.19     44.65 o
  -4  13  11      413.46      526.29     68.67 o
  -3  13  11      672.58      858.73     83.46 o
  -2  13  11      453.18      572.64     86.39 o
  -1  13  11      501.56      555.90     84.29 o
   0  13  11      350.80      355.05     70.82 o
   1  13  11      455.42      415.85     74.18 o
   2  13  11      218.49      300.42     68.20 o
   3  13  11      440.78      367.65     72.88 o
 -17   0  12     1382.73     1557.31    131.66 o
 -16   0  12      134.11      151.81     53.06 o
 -15   0  12     1227.46     1438.10    204.27 o
 -14   0  12     1290.90     1381.04    107.64 o
 -13   0  12     3472.61     3596.37    161.96 o
 -12   0  12     1063.51     1031.94     86.39 o
 -11   0  12     5640.36     5544.76    199.79 o
 -10   0  12      116.78       53.77     26.31 o
  -9   0  12     1326.26     1454.44    164.76 o
  -8   0  12     1230.93      962.16     64.44 o
  -7   0  12     2641.21     2734.81    136.75 o
  -6   0  12       14.37       21.20     11.18 o
  -5   0  12     5212.55     5354.57    121.36 o
  -4   0  12       43.74       54.32     11.13 o
  -3   0  12     3473.99     3441.65     75.98 o
  -2   0  12     1747.72     1686.23    110.44 o
  -1   0  12     4216.67     4396.05    193.05 o
   0   0  12     5783.52     5403.47    214.59 o
   1   0  12     5318.01     5128.61    152.72 o
   2   0  12     1289.80     1190.11     32.76 o
   3   0  12     3444.68     3414.79     82.72 o
   4   0  12     3602.83     3571.24     74.71 o
   5   0  12     4246.15     4337.98    124.20 o
   6   0  12     7409.69     7198.65    298.10 o
   7   0  12     1268.73     1244.47     92.48 o
   8   0  12      272.85      194.84     47.59 o
   9   0  12     3148.63     2851.68    165.21 o
  10   0  12     1502.90     1506.65    121.21 o
  11   0  12      277.34      265.77     63.75 o
  12   0  12     1389.56     1537.18    140.07 o
  13   0  12      242.59      136.48     55.67 o
  14   0  12     1336.26     1691.62    159.82 o
  15   0  12      320.46      145.46     74.52 o
 -17   1  12       90.44       30.19     36.42 o
 -16   1  12      361.20      312.95     48.47 o
 -15   1  12        9.61       10.26     20.84 o
 -14   1  12      835.19      864.96     63.98 o
 -13   1  12      241.35      217.24     33.70 o
 -12   1  12     1832.48     2069.65     83.04 o
 -11   1  12      355.34      355.67     37.27 o
 -10   1  12     1501.70     1575.06     65.31 o
  -9   1  12      252.81      302.23     31.23 o
  -8   1  12      670.59      743.08     42.16 o
  -7   1  12       45.82       44.68     12.41 o
  -6   1  12     2085.85     2316.37     51.16 o
  -5   1  12      321.47      283.93     16.53 o
  -4   1  12     2076.90     2160.68     42.36 o
  -3   1  12      359.07      382.09     17.80 o
  -2   1  12     1242.82     1157.47     32.05 o
  -1   1  12     3325.57     3488.07    124.70 o
   0   1  12     2178.21     2192.01     65.78 o
   1   1  12     1504.38     1493.50     36.18 o
   2   1  12     1144.73     1096.28     23.77 o
   3   1  12     1371.69     1293.71     28.13 o
   4   1  12     1716.81     1794.20     32.79 o
   5   1  12     1226.00     1146.95     31.80 o
   6   1  12     1767.39     1745.20     53.51 o
   7   1  12      993.55      965.12    142.76 o
   8   1  12      624.09      524.79     49.20 o
   9   1  12      384.73      356.22    123.91 o
  10   1  12      787.05      573.34     58.73 o
  11   1  12      808.96      763.48     69.13 o
  12   1  12        1.31       -0.10     25.24 o
  13   1  12      437.15      463.77    179.13 o
  14   1  12       34.75        4.61     29.11 o
  15   1  12      152.94      147.79     48.83 o
 -17   2  12        5.31        5.02     27.41 o
 -16   2  12      306.77      202.67     41.00 o
 -15   2  12       11.08       27.59     23.51 o
 -14   2  12        8.05       35.01     21.65 o
 -13   2  12       96.47       74.14     23.71 o
 -12   2  12     1462.77     1287.93     89.14 o
 -11   2  12        1.06        9.30     14.99 o
 -10   2  12      550.34      600.44     44.23 o
  -9   2  12       16.54        3.61     15.30 o
  -8   2  12      791.25      786.85     57.93 o
  -7   2  12        1.13        4.15      8.39 o
  -6   2  12      723.91      719.31     28.22 o
  -5   2  12      236.25      215.22     15.75 o
  -4   2  12     3311.34     3271.29     62.16 o
  -3   2  12      409.58      411.95     16.76 o
  -2   2  12        3.15       12.72      9.35 o
  -1   2  12       27.30       17.13     11.43 o
   0   2  12      481.87      473.92     23.95 o
   1   2  12      488.06      496.80     28.46 o
   2   2  12      426.92      443.61     15.81 o
   3   2  12     1429.59     1472.06     38.41 o
   4   2  12       19.06       18.56      8.30 o
   5   2  12     1645.97     1660.70     65.99 o
   6   2  12      312.85      301.09     24.85 o
   7   2  12     1046.80     1182.80     84.40 o
   8   2  12      481.31      424.23     88.44 o
   9   2  12      410.27      457.67     50.23 o
  10   2  12       40.21       12.49     20.69 o
  11   2  12      407.55      354.95     78.12 o
  12   2  12       68.39       48.14     29.66 o
  13   2  12      485.98      549.22     88.44 o
  14   2  12       26.80        3.39     32.47 o
  15   2  12      261.98      318.46     63.34 o
 -16   3  12      388.07      276.24     45.22 o
 -15   3  12     1809.42     1860.63     92.42 o
 -14   3  12     1701.02     1932.90     88.85 o
 -13   3  12     1759.95     1771.40     90.20 o
 -12   3  12     1521.64     1548.86    105.37 o
 -11   3  12     3911.95     3939.27    114.50 o
 -10   3  12     2875.11     2749.56     99.40 o
  -9   3  12     1592.06     1573.34     64.27 o
  -8   3  12     3825.36     3610.27     97.94 o
  -7   3  12       39.96       55.04     14.07 o
  -6   3  12     2435.00     2491.95     56.93 o
  -5   3  12     1458.34     1502.58     56.35 o
  -4   3  12     6907.88     6941.38    185.70 o
  -3   3  12       20.73       23.17      8.37 o
  -2   3  12     4679.96     4478.79     76.59 o
  -1   3  12        2.69        1.32      5.92 o
   0   3  12     7632.44     7543.49    114.58 o
   1   3  12       68.21       62.45      9.83 o
   2   3  12     6383.18     6558.92    117.72 o
   3   3  12       43.05       48.67     10.15 o
   4   3  12     3420.49     3400.00     74.06 o
   5   3  12      472.60      460.21     25.50 o
   6   3  12     4729.31     4576.52    145.97 o
   7   3  12      494.39      422.77     78.56 o
   8   3  12     4566.10     4425.38    153.28 o
   9   3  12      572.63      560.20     57.13 o
  10   3  12     2604.07     2640.40    120.63 o
  11   3  12      616.29      605.83     65.88 o
  12   3  12     1110.18     1036.50    106.85 o
  13   3  12      540.46      602.27     73.80 o
  14   3  12      857.24      631.79     79.99 o
  15   3  12      553.72      657.82     85.08 o
 -16   4  12      963.73     1002.11     77.13 o
 -15   4  12      460.15      590.67     59.14 o
 -14   4  12     1425.18     1539.93     81.94 o
 -13   4  12     1871.64     1926.60     86.18 o
 -12   4  12     1317.57     1310.86     85.02 o
 -11   4  12      753.95      738.93     55.08 o
 -10   4  12     2848.46     2692.68    122.32 o
  -9   4  12      719.16      734.21     51.84 o
  -8   4  12      233.64      214.65     26.00 o
  -7   4  12      271.45      341.29     34.41 o
  -6   4  12      373.92      338.88     27.86 o
  -5   4  12     5217.12     5124.34     97.68 o
  -4   4  12      271.67      253.91     19.29 o
  -3   4  12     2241.30     2280.70     50.37 o
  -2   4  12      119.41       88.20     12.01 o
  -1   4  12     7411.78     7172.07    109.60 o
   0   4  12      254.67      239.41     22.50 o
   1   4  12     7228.14     7214.23    101.07 o
   2   4  12       21.50       16.64      7.83 o
   3   4  12     2291.52     2385.80     56.94 o
   4   4  12      756.65      811.15     33.01 o
   5   4  12     3151.04     3391.66     84.28 o
   6   4  12      774.69      664.85     42.45 o
   7   4  12     5169.69     4990.53    131.28 o
   8   4  12      633.85      576.09     56.06 o
   9   4  12     4230.09     4320.46    159.05 o
  10   4  12      505.99      512.98     59.16 o
  11   4  12     1900.47     1886.36    107.21 o
  12   4  12      185.74      322.28     52.38 o
  13   4  12     1866.12     1901.75    119.92 o
  14   4  12      271.37      262.62    106.40 o
  15   4  12      822.48      824.59    158.93 o
 -15   5  12       38.62       34.77     28.26 o
 -14   5  12        0.10       11.47     22.62 o
 -13   5  12       82.29       59.68     24.38 o
 -12   5  12      143.86      128.95     27.94 o
 -11   5  12      114.85       78.46     21.30 o
 -10   5  12      287.80      352.28     40.43 o
  -9   5  12       12.39       12.74     15.17 o
  -8   5  12       38.21       38.64     19.90 o
  -7   5  12       83.33       49.00     17.16 o
  -6   5  12        2.52        7.95     13.65 o
  -5   5  12       37.36       42.72     14.36 o
  -4   5  12       92.98      120.81     17.05 o
  -3   5  12      158.84      176.95     16.90 o
  -2   5  12        0.71        0.50      7.81 o
  -1   5  12       50.77       62.86     14.39 o
   0   5  12       61.13       32.70      9.45 o
   1   5  12      171.13      153.02     13.94 o
   2   5  12      269.78      281.90     32.24 o
   3   5  12      134.47      101.00     17.19 o
   4   5  12      586.67      610.18     42.10 o
   5   5  12       78.45      102.23     35.58 o
   6   5  12      438.83      351.82     36.36 o
   7   5  12        0.39       27.92     15.46 o
   8   5  12      118.69      119.79     23.77 o
   9   5  12       45.70       11.58     20.28 o
  10   5  12      114.38      131.55     61.06 o
  11   5  12       64.55       31.65     27.56 o
  12   5  12       31.86       -3.80     26.98 o
  13   5  12       12.09       25.99     35.36 o
  14   5  12        6.69        4.49     34.28 o
 -15   6  12      406.84      532.13     61.04 o
 -14   6  12      578.86      609.59     60.40 o
 -13   6  12      568.39      544.27     54.20 o
 -12   6  12     1598.53     1562.40     79.43 o
 -11   6  12      578.78      458.65     46.54 o
 -10   6  12      454.06      453.19     55.99 o
  -9   6  12      240.66      190.69     32.54 o
  -8   6  12      215.07      189.71     31.56 o
  -7   6  12      762.37      767.72     76.98 o
  -6   6  12      151.23      124.89     22.19 o
  -5   6  12     1418.41     1416.30     59.32 o
  -4   6  12      141.02      155.74     27.60 o
  -3   6  12     2295.15     2243.99     71.61 o
  -2   6  12      486.80      466.93     29.69 o
  -1   6  12     3898.24     4006.99     78.54 o
   0   6  12      555.10      513.47     40.39 o
   1   6  12     1806.06     1876.97     62.90 o
   2   6  12      495.45      550.99     42.44 o
   3   6  12     1688.41     1813.68     72.63 o
   4   6  12       31.39       13.39     14.03 o
   5   6  12      847.33      962.89     56.64 o
   6   6  12       83.56       63.55     20.57 o
   7   6  12      831.02      821.32     54.92 o
   8   6  12       52.19       49.14     19.77 o
   9   6  12      705.02      955.67     78.60 o
  10   6  12      440.64      407.39     58.66 o
  11   6  12      756.81      783.42     79.89 o
  12   6  12      285.85      405.92     64.89 o
  13   6  12      484.13      408.00    180.03 o
  14   6  12      100.40      135.28     50.78 o
 -14   7  12      515.96      353.75     49.30 o
 -13   7  12     2147.80     2057.04    111.43 o
 -12   7  12      851.52      811.34     62.34 o
 -11   7  12     1437.00     1142.93     69.07 o
 -10   7  12     1292.64     1447.23     83.93 o
  -9   7  12     1461.97     1370.70     79.12 o
  -8   7  12     2322.38     2257.39     85.27 o
  -7   7  12      365.82      386.36     38.72 o
  -6   7  12     3702.57     3561.38    116.38 o
  -5   7  12      512.03      540.26     41.95 o
  -4   7  12     4673.81     4371.86    115.32 o
  -3   7  12        0.54        6.60     11.91 o
  -2   7  12     3048.90     3242.46     91.63 o
  -1   7  12        7.66        5.78     11.88 o
   0   7  12     5272.64     5151.20    124.78 o
   1   7  12       12.68       38.74     18.38 o
   2   7  12     1916.22     2038.98     81.57 o
   3   7  12      109.69      116.27     26.98 o
   4   7  12     3979.08     4037.94    126.06 o
   5   7  12      372.51      376.89     41.32 o
   6   7  12     4345.98     4427.44    135.80 o
   7   7  12      163.35      194.15     32.53 o
   8   7  12     3546.99     3361.44    183.85 o
   9   7  12      559.22      640.86     81.26 o
  10   7  12     1940.80     1948.14    144.56 o
  11   7  12      355.56      307.87     73.18 o
  12   7  12     1553.74     1483.45    112.85 o
  13   7  12      149.95      203.83     56.12 o
 -13   8  12      401.28      378.88     49.59 o
 -12   8  12      280.26      203.78     39.59 o
 -11   8  12      400.65      466.14     56.92 o
 -10   8  12      336.69      434.59     52.82 o
  -9   8  12      931.90      825.37     62.60 o
  -8   8  12      818.08      774.07     63.22 o
  -7   8  12      539.80      554.94     73.74 o
  -6   8  12      234.58      220.10     34.21 o
  -5   8  12      371.60      419.22     40.77 o
  -4   8  12      914.29      728.42     49.09 o
  -3   8  12      702.04      656.20     45.81 o
  -2   8  12      344.37      349.88     42.77 o
  -1   8  12     1731.28     1771.52     80.90 o
   0   8  12       36.89       10.63     19.57 o
   1   8  12     2443.18     2509.14     97.74 o
   2   8  12      310.45      234.87     34.85 o
   3   8  12     1152.09     1270.32     97.52 o
   4   8  12        8.34      -12.99     16.08 o
   5   8  12     2478.42     2338.92     97.07 o
   6   8  12        2.62      -17.42     17.63 o
   7   8  12     2195.41     2246.80     96.94 o
   8   8  12        6.50        6.42     35.47 o
   9   8  12      977.87     1035.71     97.87 o
  10   8  12        3.49       13.46     31.73 o
  11   8  12      802.14      572.52     78.60 o
  12   8  12        0.72       16.67     33.30 o
 -12   9  12      323.22      264.68     44.97 o
 -11   9  12      122.97       29.21     31.02 o
 -10   9  12        5.08       39.75     27.63 o
  -9   9  12       62.75       56.91     23.75 o
  -8   9  12      112.43       67.51     25.33 o
  -7   9  12      109.97      108.96     27.87 o
  -6   9  12      485.25      392.78     41.97 o
  -5   9  12      131.35      198.48     31.56 o
  -4   9  12      342.62      282.79     39.90 o
  -3   9  12      144.78      175.65     29.20 o
  -2   9  12      380.75      382.33     46.21 o
  -1   9  12       22.45       42.57     19.24 o
   0   9  12      200.45      195.75     35.64 o
   1   9  12       22.05       33.02     20.53 o
   2   9  12      232.78      129.92     29.92 o
   3   9  12      305.96      320.84     65.54 o
   4   9  12       63.07       71.74     26.88 o
   5   9  12      447.89      393.68     47.63 o
   6   9  12       30.48       41.05     24.19 o
   7   9  12      360.33      297.28     44.45 o
   8   9  12        3.51        3.70     35.02 o
   9   9  12      135.90      122.50     81.71 o
  10   9  12        0.85      -17.68     32.57 o
  11   9  12      229.56      223.47     57.61 o
 -11  10  12     1404.45     1580.29    102.59 o
 -10  10  12      284.15      206.11     52.16 o
  -9  10  12     1641.43     1654.69     95.03 o
  -8  10  12      123.55      103.13     31.20 o
  -7  10  12     3163.78     3212.22    151.63 o
  -6  10  12       29.83       20.05     22.65 o
  -5  10  12     2309.45     2436.05     94.71 o
  -4  10  12      164.65      133.94     28.86 o
  -3  10  12     2314.62     2281.27    105.54 o
  -2  10  12       30.99       67.28     23.84 o
  -1  10  12     2737.37     2871.35    146.06 o
   0  10  12       97.17      111.05     30.99 o
   1  10  12     2193.46     2193.46    100.61 o
   2  10  12     1197.90     1237.64     86.26 o
   3  10  12      441.78      549.14     58.08 o
   4  10  12      689.97      799.73     98.55 o
   5  10  12     1511.20     1487.11     90.10 o
   6  10  12      461.96      531.34     59.41 o
   7  10  12      638.20      728.65     71.22 o
   8  10  12      632.67      649.18     82.82 o
   9  10  12      413.03      420.92     72.08 o
  -9  11  12       28.11      -11.15     28.74 o
  -8  11  12     1707.12     1626.71    117.40 o
  -7  11  12      104.70      100.87     36.46 o
  -6  11  12      748.32      686.58     61.82 o
  -5  11  12       36.33       25.33     28.40 o
  -4  11  12      471.14      521.14    101.67 o
  -3  11  12       72.56       54.17     35.81 o
  -2  11  12     1196.51     1331.46     77.74 o
  -1  11  12       58.82      116.29     34.61 o
   0  11  12     1453.64     1416.22    117.73 o
   1  11  12      365.94      458.69     57.71 o
   2  11  12      571.78      610.50     65.14 o
   3  11  12      145.92      211.10     56.95 o
   4  11  12     1568.83     1525.99    102.95 o
   5  11  12      164.35      117.69     38.82 o
   6  11  12     1131.13     1091.35     94.27 o
   7  11  12      146.74       88.31     40.07 o
   8  11  12      370.00      463.64     74.89 o
  -6  12  12      142.19      122.23     47.57 o
  -5  12  12      144.97      123.42     57.02 o
  -4  12  12       14.34       29.30     31.95 o
  -3  12  12      119.80       77.01     35.93 o
  -2  12  12       59.93       56.77     32.85 o
  -1  12  12       21.58       26.86     35.98 o
   0  12  12      349.55      298.02     59.45 o
   1  12  12        8.90      -21.75     29.63 o
   2  12  12      147.16      143.94     52.84 o
   3  12  12        3.86       18.85     34.61 o
   4  12  12       26.64      -12.41     34.27 o
   5  12  12       28.24       20.16     32.28 o
 -16   1  13      125.74      127.11     36.85 o
 -15   1  13      846.64      721.93     62.94 o
 -14   1  13      738.04      935.49     67.78 o
 -13   1  13     1738.50     1546.36     78.02 o
 -12   1  13      694.38      707.90     53.42 o
 -11   1  13     2695.54     2714.58     97.98 o
 -10   1  13      391.11      431.68     37.89 o
  -9   1  13     2395.67     2300.34     78.14 o
  -8   1  13      171.38      151.44     26.09 o
  -7   1  13      967.53      848.67     36.31 o
  -6   1  13        5.39        0.16      7.69 o
  -5   1  13     3751.41     3674.25     66.19 o
  -4   1  13       29.74        6.17      6.62 o
  -3   1  13     8928.45     8896.17    121.49 o
  -2   1  13        3.96       12.54      9.20 o
  -1   1  13     8603.89     8705.48    146.36 o
   0   1  13      228.98      183.50     13.17 o
   1   1  13     2519.76     2653.36     62.63 o
   2   1  13      174.66      211.37     11.37 o
   3   1  13      836.46      809.40     34.59 o
   4   1  13       94.46      163.93     18.00 o
   5   1  13      145.06      180.60     18.92 o
   6   1  13     1039.11      983.33     56.06 o
   7   1  13     1238.98     1263.53     92.03 o
   8   1  13     2229.70     2266.16    114.03 o
   9   1  13      787.13      821.02     64.42 o
  10   1  13      581.66      624.42     86.20 o
  11   1  13      755.05      847.96     73.52 o
  12   1  13      489.23      537.79     65.31 o
  13   1  13      277.61      218.00     45.31 o
  14   1  13      304.09      276.17     60.00 o
  15   1  13      175.60      120.77     48.89 o
 -16   2  13     2133.04     2109.03    104.02 o
 -15   2  13      377.21      328.22     47.62 o
 -14   2  13     1644.75     1705.96    151.89 o
 -13   2  13     1238.22     1250.64     71.91 o
 -12   2  13     3608.02     3670.12    114.67 o
 -11   2  13     1365.67     1374.20     67.31 o
 -10   2  13     6379.97     6493.54    186.63 o
  -9   2  13      406.19      432.65     36.95 o
  -8   2  13     7799.99     7839.11    164.91 o
  -7   2  13        3.41       10.03     10.67 o
  -6   2  13     5631.79     5680.97     96.76 o
  -5   2  13      229.08      248.15     16.74 o
  -4   2  13    11796.69    11607.92    159.95 o
  -3   2  13        4.08       11.45      6.21 o
  -2   2  13    11205.36    11139.36    212.81 o
  -1   2  13      191.83      198.33     22.62 o
   0   2  13     9080.83     9165.60    176.75 o
   1   2  13      272.42      288.88     35.29 o
   2   2  13     3312.48     3162.88     62.30 o
   3   2  13       69.37      104.13     12.00 o
   4   2  13     3776.55     3740.59     80.14 o
   5   2  13        5.81       20.22     11.03 o
   6   2  13     3004.84     2922.81    106.11 o
   7   2  13      666.97      695.30     62.85 o
   8   2  13     1425.36     1399.63     77.97 o
   9   2  13     1438.90     1290.78     79.81 o
  10   2  13      874.03      618.51     62.06 o
  11   2  13     1596.78     1355.22     91.32 o
  12   2  13       43.83       29.42     44.45 o
  13   2  13      601.80      590.90     72.94 o
  14   2  13      572.18      473.49     71.26 o
 -16   3  13      406.14      499.00     57.79 o
 -15   3  13      464.15      478.92     54.67 o
 -14   3  13      371.32      438.66     61.70 o
 -13   3  13      309.43      374.28     42.71 o
 -12   3  13      725.04      780.20     56.93 o
 -11   3  13      847.86      834.00     55.20 o
 -10   3  13      179.30      133.55     25.01 o
  -9   3  13     1651.23     1754.28     69.21 o
  -8   3  13        0.81        0.57     11.14 o
  -7   3  13     1156.03     1006.64     48.01 o
  -6   3  13      527.53      548.33     29.97 o
  -5   3  13      380.71      312.78     20.97 o
  -4   3  13      792.08      712.06     41.75 o
  -3   3  13      549.10      634.09     29.96 o
  -2   3  13       63.91       30.09      8.03 o
  -1   3  13     3733.24     3587.14     64.09 o
   0   3  13       15.51       28.09      7.12 o
   1   3  13     1899.38     2020.39     39.85 o
   2   3  13       67.69       49.74      9.03 o
   3   3  13      701.44      723.61     27.97 o
   4   3  13       87.53      128.86     16.89 o
   5   3  13      964.53      843.17     53.17 o
   6   3  13        4.41        2.84     15.53 o
   7   3  13     1314.07     1377.65     86.65 o
   8   3  13       20.29       38.15     23.47 o
   9   3  13       56.59       64.28     27.85 o
  10   3  13      307.54      299.38     77.67 o
  11   3  13       38.42       14.54     26.07 o
  12   3  13      255.36      228.83     46.97 o
  13   3  13      287.98      252.26     55.14 o
  14   3  13      209.15      208.13     53.23 o
 -15   4  13       48.12       43.18     30.93 o
 -14   4  13      927.57      919.72     68.32 o
 -13   4  13      208.12      178.87     31.37 o
 -12   4  13      804.16      820.49     89.29 o
 -11   4  13      202.87      151.27     27.87 o
 -10   4  13     1346.92     1442.96     67.95 o
  -9   4  13      189.29      169.20     25.27 o
  -8   4  13      738.34      652.43     43.89 o
  -7   4  13      264.59      203.95     24.98 o
  -6   4  13     2297.74     2192.71    108.13 o
  -5   4  13     2160.47     2145.23     62.55 o
  -4   4  13      705.35      657.22     29.22 o
  -3   4  13      721.24      741.73     28.96 o
  -2   4  13      404.40      428.20     22.35 o
  -1   4  13      410.75      362.09     19.15 o
   0   4  13      120.59      134.21     11.89 o
   1   4  13      660.66      646.64     22.85 o
   2   4  13      207.57      205.93     19.27 o
   3   4  13      530.88      419.25     27.10 o
   4   4  13       11.41       17.43     12.26 o
   5   4  13     1024.04     1006.95     50.60 o
   6   4  13      627.75      575.90     41.30 o
   7   4  13     1025.79     1076.15     62.12 o
   8   4  13       20.22        5.99     18.74 o
   9   4  13      759.43      726.54     65.32 o
  10   4  13       93.09       34.96     26.21 o
  11   4  13      408.87      323.53     86.65 o
  12   4  13       36.79       47.53     31.73 o
  13   4  13       39.38        0.77     29.97 o
  14   4  13       46.69       35.05     38.71 o
 -15   5  13     1229.57     1460.56     87.92 o
 -14   5  13       23.29       43.61     27.14 o
 -13   5  13     3646.31     4109.14    130.98 o
 -12   5  13       37.74       15.69     18.81 o
 -11   5  13     4032.48     4214.40    125.42 o
 -10   5  13        1.97       29.00     19.57 o
  -9   5  13     2786.04     2656.33     89.55 o
  -8   5  13      117.56       49.06     20.50 o
  -7   5  13     3624.23     3489.43    110.78 o
  -6   5  13      347.55      406.78     41.47 o
  -5   5  13     2495.98     2540.39     98.69 o
  -4   5  13       23.48       -3.66     11.88 o
  -3   5  13     6495.57     6523.87    149.48 o
  -2   5  13      577.40      564.80     29.63 o
  -1   5  13     2592.44     2796.90     59.08 o
   0   5  13      556.91      438.45     25.01 o
   1   5  13     2947.89     2706.44     57.14 o
   2   5  13     1574.86     1648.87     58.58 o
   3   5  13     1268.44     1327.98     58.85 o
   4   5  13      892.53      870.88     49.19 o
   5   5  13     1310.43     1308.89     60.26 o
   6   5  13      840.86     1006.85     93.68 o
   7   5  13        8.68        8.39     15.56 o
   8   5  13      664.90      642.19     62.13 o
   9   5  13      384.12      379.03     54.32 o
  10   5  13     1063.19     1262.09     90.25 o
  11   5  13       30.52       64.04     31.67 o
  12   5  13      941.46      903.73    103.71 o
  13   5  13        7.96      -22.44     31.83 o
 -14   6  13      650.63      694.08     64.24 o
 -13   6  13       34.52       51.62     27.19 o
 -12   6  13     1640.62     1459.76     84.89 o
 -11   6  13       27.98       15.34     19.17 o
 -10   6  13     2401.99     2209.79     86.60 o
  -9   6  13      242.05      263.72     40.70 o
  -8   6  13     2778.29     2726.51    102.84 o
  -7   6  13      568.68      580.90     49.45 o
  -6   6  13      838.39      851.62     60.52 o
  -5   6  13       71.49       48.40     16.94 o
  -4   6  13      766.38      755.37     83.20 o
  -3   6  13      816.64      864.39     66.74 o
  -2   6  13     2648.05     2712.14     79.18 o
  -1   6  13      890.80     1008.54     49.25 o
   0   6  13      990.65      995.61     43.91 o
   1   6  13      351.56      372.66     30.89 o
   2   6  13       16.23       12.53     13.87 o
   3   6  13      100.60      105.16     21.73 o
   4   6  13      316.11      308.21     34.98 o
   5   6  13      258.54      276.79     34.61 o
   6   6  13      100.10       86.43     23.56 o
   7   6  13      551.47      577.60     48.58 o
   8   6  13       23.80       31.80     23.05 o
   9   6  13      480.87      393.38     55.74 o
  10   6  13        6.99       36.59     28.28 o
  11   6  13      369.89      438.71     86.65 o
  12   6  13       51.89       51.00     37.14 o
  13   6  13      209.74      188.79     53.92 o
 -13   7  13        2.91       -2.55     26.88 o
 -12   7  13        8.04       20.05     25.66 o
 -11   7  13       95.98      151.88     32.34 o
 -10   7  13       61.92       37.94     25.06 o
  -9   7  13      111.53       91.03     28.82 o
  -8   7  13      541.96      491.92     50.65 o
  -7   7  13        0.87       -5.39     14.28 o
  -6   7  13      173.06      177.10     28.37 o
  -5   7  13      373.13      353.26     50.43 o
  -4   7  13       40.49       11.60     14.52 o
  -3   7  13      237.42      201.00     26.08 o
  -2   7  13       26.09       57.33     16.09 o
  -1   7  13      199.53      171.85     28.77 o
   0   7  13      432.74      393.56     60.91 o
   1   7  13      312.27      290.98     61.15 o
   2   7  13       46.03       40.70     17.80 o
   3   7  13     1059.70     1099.24     63.40 o
   4   7  13        4.92       -8.70     15.11 o
   5   7  13       15.05       60.74     24.69 o
   6   7  13       69.90       50.56     21.31 o
   7   7  13       78.95      100.53     26.87 o
   8   7  13       23.59       38.63     61.06 o
   9   7  13      322.77      252.21    101.46 o
  10   7  13        8.95       10.97     30.79 o
  11   7  13      581.75      541.97     74.63 o
  12   7  13        5.65      -38.35     32.32 o
 -12   8  13     1644.89     1738.26     96.03 o
 -11   8  13      442.38      458.40     56.79 o
 -10   8  13     2692.44     2489.46    112.00 o
  -9   8  13      323.51      354.45     42.07 o
  -8   8  13     1943.73     1925.63     84.21 o
  -7   8  13      272.92      322.46     40.66 o
  -6   8  13     3111.51     3158.70    103.87 o
  -5   8  13        0.49      -13.59     17.27 o
  -4   8  13     5129.12     5251.02    135.60 o
  -3   8  13      240.77      253.62     31.57 o
  -2   8  13     3224.59     3386.26     99.70 o
  -1   8  13        0.45       -5.14     14.16 o
   0   8  13     2147.32     2144.33     82.17 o
   1   8  13        1.63       -2.17     17.40 o
   2   8  13     2888.48     2858.59    107.47 o
   3   8  13      303.92      318.45     40.12 o
   4   8  13     1815.76     1925.83     88.91 o
   5   8  13      721.69      715.31     64.26 o
   6   8  13      956.98      998.69     67.78 o
   7   8  13     1050.95     1193.30     76.61 o
   8   8  13      973.94      984.20    101.01 o
   9   8  13      464.53      521.56     89.34 o
  10   8  13     1389.45     1287.64    104.18 o
  11   8  13      602.22      547.68     79.81 o
 -11   9  13     2034.48     2149.44    115.20 o
 -10   9  13      235.12      140.75     39.88 o
  -9   9  13     2708.12     2657.10    115.55 o
  -8   9  13        0.59        5.22     19.42 o
  -7   9  13     3612.10     3976.56    125.85 o
  -6   9  13        5.81       20.74     19.49 o
  -5   9  13     4420.78     4885.81    136.32 o
  -4   9  13        3.30      -16.86     17.30 o
  -3   9  13     2683.62     2812.18     95.15 o
  -2   9  13        8.44       -9.64     18.82 o
  -1   9  13     3504.51     3661.26    112.76 o
   0   9  13        4.73       11.35     21.44 o
   1   9  13     3612.22     4009.70    136.99 o
   2   9  13      735.65      881.16     66.31 o
   3   9  13     1527.86     1556.58     84.75 o
   4   9  13      515.11      505.89     54.09 o
   5   9  13     1283.14     1175.55     93.70 o
   6   9  13      696.37      893.07     69.20 o
   7   9  13      961.68      915.68     86.64 o
   8   9  13      927.43      962.56     92.64 o
   9   9  13      941.74     1060.26    128.40 o
  10   9  13      809.70      865.29     93.18 o
 -10  10  13      203.40      137.37     40.10 o
  -9  10  13        0.21       21.71     30.30 o
  -8  10  13      623.12      668.65     67.77 o
  -7  10  13        4.11        6.25     26.06 o
  -6  10  13      349.67      335.90     76.59 o
  -5  10  13       36.57       17.99     21.76 o
  -4  10  13       95.39       39.62     24.59 o
  -3  10  13       33.81       20.69     23.57 o
  -2  10  13      342.33      382.25     72.32 o
  -1  10  13        7.40       11.62     19.16 o
   0  10  13      341.60      424.47     52.32 o
   1  10  13       84.71       86.02     26.67 o
   2  10  13      134.94       71.38     30.78 o
   3  10  13      151.92       80.71     30.50 o
   4  10  13      153.64      151.92     36.95 o
   5  10  13      114.97       65.56     30.32 o
   6  10  13      580.88      437.96     56.82 o
   7  10  13       28.28       -5.24     32.39 o
   8  10  13      154.38      164.08     62.85 o
  -8  11  13      111.69       69.27     37.43 o
  -7  11  13     1110.98     1294.31    128.99 o
  -6  11  13       19.50        3.67     28.72 o
  -5  11  13      920.11      742.48     73.82 o
  -4  11  13      192.61      130.07     40.04 o
  -3  11  13      785.62      716.71     70.50 o
  -2  11  13        2.63        7.44     24.00 o
  -1  11  13      844.65      871.52     76.56 o
   0  11  13        0.63       -6.04     26.49 o
   1  11  13      246.22      340.13     72.00 o
   2  11  13        0.27       13.69     30.45 o
   3  11  13      803.74      976.06     80.44 o
   4  11  13      262.95      213.29     45.54 o
   5  11  13        0.53        3.15     28.31 o
   6  11  13      213.78      131.92     40.33 o
  -4  12  13     1928.34     1750.99    107.75 o
  -3  12  13        1.75      -35.92     27.05 o
  -2  12  13     1125.21     1199.92    109.54 o
  -1  12  13        7.80      -22.48     27.05 o
   0  12  13     1208.68     1128.75     89.78 o
   1  12  13       24.84       45.49     33.76 o
   2  12  13     1242.84     1236.12     94.51 o
   3  12  13      419.45      382.62     60.52 o
 -15   0  14      984.64     1001.12    104.16 o
 -14   0  14      125.95      184.84     49.56 o
 -13   0  14      776.49      802.73     98.77 o
 -12   0  14      901.67      735.21    119.87 o
 -11   0  14     3217.57     3314.78    148.47 o
 -10   0  14      753.85      685.61     90.69 o
  -9   0  14     3482.30     3420.74    140.66 o
  -8   0  14     2235.07     2068.56     99.39 o
  -7   0  14      461.52      366.61     42.85 o
  -6   0  14     2007.97     2027.63    107.25 o
  -5   0  14        4.69        6.65     10.86 o
  -4   0  14     1378.13     1495.52     77.12 o
  -3   0  14     3870.20     3793.58     90.36 o
  -2   0  14     3180.70     2897.48    158.93 o
  -1   0  14      217.20      266.67     51.18 o
   0   0  14     2250.19     2309.36    129.30 o
   1   0  14     1127.76     1250.75     86.20 o
   2   0  14     4446.28     4337.52     93.15 o
   3   0  14     1675.28     1686.87     50.17 o
   4   0  14      805.09      847.80     35.46 o
   5   0  14       62.38       74.52     27.83 o
   6   0  14     1590.73     1659.29    105.05 o
   7   0  14      175.72      127.50     38.61 o
   8   0  14     1382.85     1190.60    101.46 o
   9   0  14      334.50      285.53     59.26 o
  10   0  14     1767.39     1764.34    134.68 o
  11   0  14      140.24      149.95     55.67 o
  12   0  14      489.97      486.65     91.58 o
  13   0  14       36.59       41.30     44.00 o
  14   0  14        2.77       19.75     48.49 o
 -15   1  14       51.92       42.97     29.73 o
 -14   1  14      433.04      374.16     45.51 o
 -13   1  14      607.87      570.78     51.89 o
 -12   1  14      586.96      578.96     50.24 o
 -11   1  14      699.50      818.69     54.47 o
 -10   1  14     1186.65     1156.50     59.34 o
  -9   1  14      235.07      229.49     30.07 o
  -8   1  14     2710.97     2606.02     79.98 o
  -7   1  14      624.09      664.90     38.53 o
  -6   1  14      278.52      347.94     20.88 o
  -5   1  14     2048.46     1937.45     53.67 o
  -4   1  14     2396.99     2354.25     46.31 o
  -3   1  14      580.57      560.78     17.76 o
  -2   1  14     1056.55     1087.89     33.50 o
  -1   1  14      928.80      913.28     28.90 o
   0   1  14       16.68       16.98      7.53 o
   1   1  14     1585.99     1654.11     39.77 o
   2   1  14       68.04       73.27     11.17 o
   3   1  14     1796.81     1847.94     40.38 o
   4   1  14       50.03       68.39     12.24 o
   5   1  14      865.80      820.91     48.05 o
   6   1  14      116.21       68.73     20.24 o
   7   1  14      309.26      268.17     59.26 o
   8   1  14      203.50      152.18     31.73 o
   9   1  14     1031.68     1020.48     94.28 o
  10   1  14       11.89       16.16     24.13 o
  11   1  14      263.08      174.07     44.45 o
  12   1  14       71.91       75.29     34.21 o
  13   1  14       35.52       18.14     31.68 o
  14   1  14       64.52       50.60     37.44 o
 -15   2  14       79.90       99.96     34.19 o
 -14   2  14        1.33      -10.35     22.18 o
 -13   2  14       53.43       53.71     23.49 o
 -12   2  14      148.34      130.90     28.90 o
 -11   2  14      723.30      667.54     49.85 o
 -10   2  14       52.16       36.80     19.57 o
  -9   2  14     1682.88     1536.20     64.61 o
  -8   2  14      147.44      144.36     26.83 o
  -7   2  14       13.46       15.90     12.42 o
  -6   2  14      593.54      590.98     29.90 o
  -5   2  14     1451.12     1395.59     48.19 o
  -4   2  14       51.89       54.30     10.37 o
  -3   2  14      961.89      964.87     29.11 o
  -2   2  14       39.62       21.80     15.09 o
  -1   2  14      324.12      286.21     20.75 o
   0   2  14      598.95      613.09     29.12 o
   1   2  14      958.84      954.42     26.56 o
   2   2  14      193.32      218.44     13.45 o
   3   2  14     1362.66     1387.27     61.04 o
   4   2  14        1.96        2.88      9.10 o
   5   2  14     1143.63     1082.36     56.61 o
   6   2  14      331.76      385.00     54.77 o
   7   2  14       10.34       14.43     22.90 o
   8   2  14       83.46      135.76     31.42 o
   9   2  14      135.47      146.75     62.85 o
  10   2  14      190.33      155.93     80.81 o
  11   2  14      121.73      116.90     34.85 o
  12   2  14      486.86      474.37     65.06 o
  13   2  14       12.12        9.90     30.46 o
  14   2  14      304.20      279.83     59.68 o
 -15   3  14       37.94        3.84     25.75 o
 -14   3  14      998.16      982.46    115.47 o
 -13   3  14      108.47       48.78     23.29 o
 -12   3  14     2805.34     2966.92    103.08 o
 -11   3  14      116.47       73.41     22.64 o
 -10   3  14     5378.81     5291.99    136.77 o
  -9   3  14       14.14       24.82     16.73 o
  -8   3  14     4515.60     4573.29    117.05 o
  -7   3  14      527.45      498.47     36.24 o
  -6   3  14     2787.48     2722.75     77.96 o
  -5   3  14     2322.61     2315.83     58.54 o
  -4   3  14     4714.95     4694.96     86.37 o
  -3   3  14     2113.79     2143.28     72.91 o
  -2   3  14     6412.76     6318.04    102.08 o
  -1   3  14      670.77      670.72     25.41 o
   0   3  14     1603.98     1643.14     45.43 o
   1   3  14     2313.65     2363.76     45.02 o
   2   3  14     3426.37     3531.61     94.54 o
   3   3  14     2466.70     2525.01     69.96 o
   4   3  14     2037.62     2100.21     65.77 o
   5   3  14     1557.01     1457.86     88.44 o
   6   3  14      710.67      656.18     70.48 o
   7   3  14     2699.68     2540.09    164.31 o
   8   3  14     1167.25      959.18     87.54 o
   9   3  14     1892.32     1674.83    145.01 o
  10   3  14     1497.16     1304.61     87.85 o
  11   3  14     1264.45     1249.22    123.01 o
  12   3  14       71.22      -12.52     31.03 o
  13   3  14      410.57      375.73     63.81 o
 -15   4  14     1457.01     1380.46     86.11 o
 -14   4  14        0.31       -5.20     22.76 o
 -13   4  14     2088.93     2167.00    101.73 o
 -12   4  14       12.02       22.74     20.42 o
 -11   4  14     2173.90     2299.99     89.77 o
 -10   4  14      130.94       86.40     22.68 o
  -9   4  14     2606.17     2428.53    105.62 o
  -8   4  14      170.33      159.27     34.08 o
  -7   4  14     2592.12     2575.24     80.64 o
  -6   4  14     1003.86      979.42     51.89 o
  -5   4  14     3509.26     3445.74    100.03 o
  -4   4  14      880.57      879.76     37.35 o
  -3   4  14     5326.33     5377.22    108.56 o
  -2   4  14      135.99      110.63     15.13 o
  -1   4  14     3407.58     3588.17     77.92 o
   0   4  14      737.13      725.87     30.19 o
   1   4  14     2909.86     3007.81     61.74 o
   2   4  14     2906.36     2678.80    119.05 o
   3   4  14      322.06      329.58     45.34 o
   4   4  14     1538.71     1389.15     68.01 o
   5   4  14      317.33      317.04     38.81 o
   6   4  14     2754.11     2693.46    120.77 o
   7   4  14      833.31      807.68     62.96 o
   8   4  14     2784.27     2579.84    247.37 o
   9   4  14      873.95      737.97     67.05 o
  10   4  14     1444.24     1388.97    216.84 o
  11   4  14      528.39      503.18     64.81 o
  12   4  14     1053.66     1162.20     96.52 o
  13   4  14       32.50       15.93     32.56 o
 -14   5  14       11.40       35.75     25.53 o
 -13   5  14        7.80        4.36     23.25 o
 -12   5  14       23.14       78.81     26.66 o
 -11   5  14        0.02       23.96     18.47 o
 -10   5  14       86.83      112.64     26.26 o
  -9   5  14      275.64      201.81     30.20 o
  -8   5  14      387.49      408.00     37.72 o
  -7   5  14       58.22       40.08     18.70 o
  -6   5  14      262.57      263.64     32.34 o
  -5   5  14       39.86       25.57     14.83 o
  -4   5  14        0.30        0.43     11.91 o
  -3   5  14       68.65       67.27     17.29 o
  -2   5  14      152.42      123.28     18.42 o
  -1   5  14       67.94       40.99     10.93 o
   0   5  14      606.46      538.38     31.89 o
   1   5  14      548.36      518.55     32.61 o
   2   5  14       17.13       27.25     14.92 o
   3   5  14      117.98      148.08     32.61 o
   4   5  14      223.84      199.55     28.46 o
   5   5  14       47.11       19.35     15.03 o
   6   5  14      449.79      438.26     44.84 o
   7   5  14       47.26       53.02     25.02 o
   8   5  14       43.46       17.07     23.08 o
   9   5  14       91.68       61.37     27.72 o
  10   5  14       22.23       24.30     26.96 o
  11   5  14      122.26      153.08     45.31 o
  12   5  14       60.30       88.45     48.49 o
 -13   6  14      617.42      624.16     58.18 o
 -12   6  14       16.38        2.04     23.34 o
 -11   6  14      908.46      815.96     60.14 o
 -10   6  14        8.52       30.55     18.97 o
  -9   6  14     1605.88     1649.68     74.62 o
  -8   6  14      310.09      424.15     60.18 o
  -7   6  14      266.41      313.03     38.22 o
  -6   6  14      239.86      209.61     32.82 o
  -5   6  14     1303.69     1268.20     58.05 o
  -4   6  14      457.53      422.75     36.37 o
  -3   6  14     2313.37     2202.26     99.53 o
  -2   6  14      302.90      293.35     29.15 o
  -1   6  14     1095.65     1047.02     47.72 o
   0   6  14      358.95      409.62     52.49 o
   1   6  14      417.32      409.65     37.33 o
   2   6  14      383.84      500.20     66.89 o
   3   6  14     1313.51     1269.57     62.77 o
   4   6  14      703.21      791.61     52.00 o
   5   6  14      306.15      376.56     39.69 o
   6   6  14     1221.39     1193.52    112.86 o
   7   6  14      165.88      114.18     35.02 o
   8   6  14      928.36      952.85     77.86 o
   9   6  14      228.21      183.88     75.87 o
  10   6  14      166.92      248.83     89.34 o
  11   6  14      169.72      122.25     41.40 o
  12   6  14       82.85      106.19     42.82 o
 -13   7  14       75.57       12.89     29.98 o
 -12   7  14     1733.58     1831.55     92.27 o
 -11   7  14       25.99        9.17     22.98 o
 -10   7  14     2119.93     2188.07     90.80 o
  -9   7  14        0.42       29.92     22.71 o
  -8   7  14     3061.36     3407.04    173.65 o
  -7   7  14      203.48      171.39     30.84 o
  -6   7  14     1839.38     1793.12     89.68 o
  -5   7  14      504.54      448.52     40.55 o
  -4   7  14     2656.40     2752.18     89.22 o
  -3   7  14     1074.20     1033.93     53.83 o
  -2   7  14     3111.53     3074.43     90.94 o
  -1   7  14     1512.20     1524.90    132.34 o
   0   7  14     1642.80     1838.17     68.38 o
   1   7  14     1532.79     1440.66     70.86 o
   2   7  14     1874.52     2064.99     91.18 o
   3   7  14      673.19      706.65     53.37 o
   4   7  14      519.28      494.53     47.39 o
   5   7  14      678.07      725.72     56.28 o
   6   7  14      947.98      902.54     61.88 o
   7   7  14     2016.74     2336.26    117.58 o
   8   7  14      274.97      182.11     42.49 o
   9   7  14     1128.25     1055.17    184.96 o
  10   7  14      226.35      155.69     46.60 o
  11   7  14      952.05     1042.53    177.78 o
 -12   8  14      116.11      106.48     44.35 o
 -11   8  14      786.33      682.56     61.27 o
 -10   8  14       14.47       36.94     28.19 o
  -9   8  14      956.70      802.51     67.99 o
  -8   8  14       75.84       51.14     24.58 o
  -7   8  14     2043.31     1940.38    126.14 o
  -6   8  14      101.73       48.91     22.45 o
  -5   8  14      895.82      903.09     57.25 o
  -4   8  14       97.08       81.96     22.98 o
  -3   8  14      570.07      651.37     47.48 o
  -2   8  14      329.97      286.83     70.38 o
  -1   8  14     2015.01     1908.86     82.17 o
   0   8  14      495.88      456.32     41.35 o
   1   8  14     2310.26     2331.42     95.40 o
   2   8  14     1400.94     1323.82     74.01 o
   3   8  14      779.56      863.18     62.41 o
   4   8  14      609.16      704.13     58.14 o
   5   8  14      558.34      551.87     70.40 o
   6   8  14      411.53      426.98     68.47 o
   7   8  14      942.44      892.18     96.07 o
   8   8  14      362.66      349.19     61.60 o
   9   8  14      105.42      130.79     43.85 o
  10   8  14      701.97      721.38     82.97 o
 -10   9  14       79.08       48.00     33.14 o
  -9   9  14       82.23       95.63     41.80 o
  -8   9  14        2.43       18.80     26.24 o
  -7   9  14      139.18      130.24     32.32 o
  -6   9  14        3.68        6.35     20.73 o
  -5   9  14      411.34      504.28     47.70 o
  -4   9  14       25.30       17.07     19.79 o
  -3   9  14      180.64      189.49     35.53 o
  -2   9  14        0.15        4.43     19.70 o
  -1   9  14      520.09      457.60     46.79 o
   0   9  14        7.96       -8.22     19.08 o
   1   9  14      117.04       92.97     28.90 o
   2   9  14       11.78        3.94     20.82 o
   3   9  14       37.57       52.12     24.29 o
   4   9  14       15.85        0.47     21.10 o
   5   9  14      182.29      221.14     42.18 o
   6   9  14      282.87      312.45     56.08 o
   7   9  14      180.26      124.03     44.40 o
   8   9  14       99.24      130.99     78.12 o
   9   9  14       85.17       24.48     40.26 o
  -8  10  14       50.32       58.90     31.96 o
  -7  10  14      644.94      679.58     67.48 o
  -6  10  14      637.93      721.08     62.22 o
  -5  10  14      191.95      210.39     51.71 o
  -4  10  14     1503.37     1557.83     94.27 o
  -3  10  14      490.91      522.30     59.38 o
  -2  10  14     1358.02     1467.67     81.67 o
  -1  10  14      515.63      579.79     53.49 o
   0  10  14      889.13      940.65     74.17 o
   1  10  14      730.61      761.23     68.63 o
   2  10  14      554.08      543.75     61.20 o
   3  10  14       52.24       38.45     29.03 o
   4  10  14      514.77      506.54     59.72 o
   5  10  14       15.78       -3.37     27.92 o
   6  10  14      433.38      419.38     68.10 o
   7  10  14       17.16       39.69     39.48 o
  -6  11  14      342.73      253.37     72.28 o
  -5  11  14      159.36      195.22     54.32 o
  -4  11  14      115.72       88.54     40.74 o
  -3  11  14      681.50      663.11     61.82 o
  -2  11  14       24.90       21.65     25.71 o
  -1  11  14      914.60      937.89     80.37 o
   0  11  14      178.37       78.94     37.37 o
   1  11  14      716.39      837.43    106.10 o
   2  11  14       81.87       45.63     33.61 o
   3  11  14      439.46      544.78     65.85 o
   4  11  14      134.12      122.11     41.14 o
 -15   1  15     1091.71     1128.82     78.80 o
 -14   1  15      168.94      150.07     35.08 o
 -13   1  15      819.06      876.01     70.50 o
 -12   1  15       29.50       32.39     21.31 o
 -11   1  15     2312.53     2197.71    130.38 o
 -10   1  15      466.14      480.89     42.27 o
  -9   1  15     1576.47     1765.62     78.80 o
  -8   1  15      573.98      516.12     38.11 o
  -7   1  15      454.91      501.99     34.97 o
  -6   1  15     1120.45     1058.54     45.00 o
  -5   1  15      211.38      207.01     19.01 o
  -4   1  15      108.20      131.57     12.09 o
  -3   1  15     1023.64     1046.16     29.46 o
  -2   1  15      816.37      852.60     30.13 o
  -1   1  15      277.18      326.02     17.74 o
   0   1  15     3121.10     3149.52     66.92 o
   1   1  15       14.61        8.55      8.52 o
   2   1  15     1791.94     1776.59     35.93 o
   3   1  15        0.31       10.53      8.44 o
   4   1  15     1879.12     1930.40     73.85 o
   5   1  15       40.54       32.37     17.51 o
   6   1  15     3716.73     3838.10    149.95 o
   7   1  15        0.78       10.55     17.89 o
   8   1  15     2072.47     2003.39    101.46 o
   9   1  15        5.13       42.19     23.95 o
  10   1  15      938.67      933.74    105.50 o
  11   1  15        1.59      -24.82     21.56 o
  12   1  15      624.36      743.73     77.26 o
  13   1  15      111.65       92.48     39.86 o
 -14   2  15     1602.11     1405.00    134.78 o
 -13   2  15      161.16      225.72     37.13 o
 -12   2  15     3079.01     2811.46    157.85 o
 -11   2  15      993.83     1062.92     62.30 o
 -10   2  15     5411.80     5192.25    147.61 o
  -9   2  15      410.38      456.39     39.64 o
  -8   2  15     3456.23     3627.01    100.35 o
  -7   2  15      856.59      838.20     44.63 o
  -6   2  15     1116.90     1267.84     90.59 o
  -5   2  15     2117.65     2012.62     56.52 o
  -4   2  15     1727.82     1836.55     41.86 o
  -3   2  15     2269.01     2228.80     44.08 o
  -2   2  15     1012.26      971.28     36.37 o
  -1   2  15     5649.88     5895.58    126.68 o
   0   2  15        9.90        9.54     12.62 o
   1   2  15     5608.43     5709.18    123.79 o
   2   2  15      250.98      284.36     19.96 o
   3   2  15     4379.90     4471.48    101.39 o
   4   2  15       14.13       21.28     15.71 o
   5   2  15     3016.33     2900.48    103.20 o
   6   2  15      164.09      104.52     25.30 o
   7   2  15     4368.18     4084.99    142.01 o
   8   2  15       69.90       58.50     24.54 o
   9   2  15     2485.23     2574.15    130.64 o
  10   2  15       11.60        2.28     23.51 o
  11   2  15     1679.01     1432.32     96.45 o
  12   2  15      212.04      247.63     52.38 o
  13   2  15     1358.40     1180.69    161.62 o
 -14   3  15       44.97       57.83     28.66 o
 -13   3  15     1635.85     1668.45     84.90 o
 -12   3  15        1.86       17.97     19.53 o
 -11   3  15     1207.85     1219.92     67.54 o
 -10   3  15       17.77       26.16     17.81 o
  -9   3  15      524.87      455.91     39.99 o
  -8   3  15      113.51       74.15     20.23 o
  -7   3  15      197.38      225.75     26.96 o
  -6   3  15        2.32       22.67     13.39 o
  -5   3  15      567.01      553.99     44.06 o
  -4   3  15       45.13       47.69     13.59 o
  -3   3  15       29.54       63.25     16.09 o
  -2   3  15      800.71      840.92     26.86 o
  -1   3  15      147.97      146.11     12.48 o
   0   3  15     1587.53     1530.52     36.61 o
   1   3  15     1136.39     1172.23     39.08 o
   2   3  15      795.65      790.92     33.98 o
   3   3  15      239.65      198.78     21.06 o
   4   3  15       82.07      108.36     23.70 o
   5   3  15        1.12       16.25     16.74 o
   6   3  15     1020.79     1014.94     64.05 o
   7   3  15        9.34        0.32     21.56 o
   8   3  15      613.89      470.80     53.02 o
   9   3  15        0.44       -7.89     21.79 o
  10   3  15     1104.67      977.77     79.04 o
  11   3  15       34.23       -4.63     27.36 o
  12   3  15      550.31      649.71     77.39 o
 -14   4  15      362.06      434.23     53.16 o
 -13   4  15      620.00      650.22     58.97 o
 -12   4  15        5.94       -3.82     19.57 o
 -11   4  15      426.46      493.49     47.34 o
 -10   4  15      101.98      116.28     25.63 o
  -9   4  15       54.36       45.97     18.86 o
  -8   4  15      575.56      615.16     44.10 o
  -7   4  15      441.62      348.14     43.80 o
  -6   4  15       46.72       47.55     16.50 o
  -5   4  15      268.10      251.50     28.38 o
  -4   4  15        0.53       -7.92     11.12 o
  -3   4  15      798.58      744.70     39.81 o
  -2   4  15      201.81      188.09     18.34 o
  -1   4  15      398.99      318.08     30.59 o
   0   4  15       17.31       27.85     12.69 o
   1   4  15      356.22      369.13     25.67 o
   2   4  15        0.99       16.70     15.26 o
   3   4  15      233.77      178.00     28.86 o
   4   4  15       19.75       24.97     16.28 o
   5   4  15        5.84        3.94     15.61 o
   6   4  15      515.49      531.41     51.35 o
   7   4  15      132.33       87.76     27.61 o
   8   4  15      220.15      236.28     41.55 o
   9   4  15      226.03      217.72     64.65 o
  10   4  15        7.14        4.97     24.16 o
  11   4  15      220.06      123.11     41.58 o
  12   4  15        2.13       37.48     33.86 o
 -13   5  15      911.86      816.64     65.45 o
 -12   5  15      934.87      982.57    108.60 o
 -11   5  15     1690.08     1492.52     79.83 o
 -10   5  15     1187.68     1344.10     82.82 o
  -9   5  15     1414.95     1298.37     66.17 o
  -8   5  15      653.24      633.03     73.74 o
  -7   5  15      120.56      158.57     28.13 o
  -6   5  15     1112.07     1238.02     93.37 o
  -5   5  15        5.00      -18.18     12.97 o
  -4   5  15     1292.63     1378.92     60.19 o
  -3   5  15      116.57      151.11     23.93 o
  -2   5  15     2236.74     2290.96     75.33 o
  -1   5  15        1.42      -12.65     13.38 o
   0   5  15     2707.07     2642.58     81.11 o
   1   5  15        1.12       -2.62     12.75 o
   2   5  15     1640.13     1670.61     67.60 o
   3   5  15       41.10       21.63     17.04 o
   4   5  15     2446.99     2556.66     88.69 o
   5   5  15      270.22      226.85     30.93 o
   6   5  15      904.71      999.76     69.54 o
   7   5  15      241.31      236.08     41.21 o
   8   5  15     1329.05     1330.94     87.51 o
   9   5  15      246.90      214.49     53.42 o
  10   5  15      891.35      887.90    172.39 o
  11   5  15      143.40      220.30     52.59 o
 -12   6  15      381.84      320.44     44.86 o
 -11   6  15      359.57      320.73     41.17 o
 -10   6  15      323.05      185.22     33.67 o
  -9   6  15      459.01      459.40     46.36 o
  -8   6  15      222.40      168.43     46.86 o
  -7   6  15      966.78     1065.65     64.42 o
  -6   6  15       20.91        1.20     16.48 o
  -5   6  15      374.88      375.61     39.37 o
  -4   6  15      217.43      219.86     66.21 o
  -3   6  15      350.44      447.65     36.25 o
  -2   6  15       18.45       40.15     21.64 o
  -1   6  15     1035.67     1000.07     55.44 o
   0   6  15      218.77      136.47     37.84 o
   1   6  15      552.33      592.87     51.36 o
   2   6  15       37.23       40.43     18.83 o
   3   6  15      523.15      492.50     43.41 o
   4   6  15      156.98      117.23     38.40 o
   5   6  15      140.26      108.14     25.47 o
   6   6  15       20.27       31.96     24.24 o
   7   6  15      318.09      311.97     48.83 o
   8   6  15        2.66       17.74     24.59 o
   9   6  15      290.57      257.65     51.56 o
  10   6  15      292.08      241.31     52.78 o
  11   6  15       89.54       34.90     36.42 o
 -12   7  15       19.52       11.54     31.20 o
 -11   7  15      122.72       97.55     32.48 o
 -10   7  15        2.95      -13.22     20.77 o
  -9   7  15      376.57      336.00     47.32 o
  -8   7  15      137.72       95.73     29.54 o
  -7   7  15      164.11      104.16     28.59 o
  -6   7  15        6.52        0.40     17.06 o
  -5   7  15      115.20      103.34     24.88 o
  -4   7  15      297.53      219.60     40.82 o
  -3   7  15      178.07      213.98     32.33 o
  -2   7  15        0.17       -0.61     16.25 o
  -1   7  15      494.81      483.91     44.94 o
   0   7  15       64.68       57.60     18.99 o
   1   7  15       47.68       23.14     19.28 o
   2   7  15       95.17      110.32     26.26 o
   3   7  15      870.38      891.11     78.19 o
   4   7  15       18.52       38.10     21.34 o
   5   7  15      372.93      337.63     56.29 o
   6   7  15       73.96       54.38     28.84 o
   7   7  15       24.14       12.31     42.65 o
   8   7  15       31.71       30.46     42.65 o
   9   7  15       70.97       85.71     39.91 o
  10   7  15      262.59      294.36     56.23 o
 -10   8  15     1797.53     1893.36    103.22 o
  -9   8  15      208.77      241.14     49.61 o
  -8   8  15     1899.51     2210.07    103.08 o
  -7   8  15      319.52      324.56     44.13 o
  -6   8  15     1503.78     1399.94     72.72 o
  -5   8  15     1007.33     1000.59     66.08 o
  -4   8  15      837.64      815.89     62.62 o
  -3   8  15     1493.93     1607.40     95.07 o
  -2   8  15      622.27      601.87     54.43 o
  -1   8  15     1410.83     1563.60     70.15 o
   0   8  15      365.83      393.91     61.52 o
   1   8  15     1845.02     1784.91     85.41 o
   2   8  15      135.31      176.68     35.72 o
   3   8  15     2112.34     2258.65     96.38 o
   4   8  15       81.97       98.32     33.33 o
   5   8  15     2186.68     2393.58    101.44 o
   6   8  15        0.86       17.47     28.53 o
   7   8  15     1605.07     1737.82    167.01 o
   8   8  15        0.00        6.33     33.63 o
   9   8  15     1783.81     1776.88    119.02 o
  -9   9  15     1135.86     1050.47     81.46 o
  -8   9  15      453.64      486.13     59.19 o
  -7   9  15     2025.12     2224.38    104.96 o
  -6   9  15     1836.95     2066.76     91.08 o
  -5   9  15     1303.19     1430.98     87.69 o
  -4   9  15     1608.11     1697.98     92.21 o
  -3   9  15      987.98      862.67     68.22 o
  -2   9  15      951.33      985.49     96.79 o
  -1   9  15      651.97      640.62     51.19 o
   0   9  15      987.95     1015.16     72.28 o
   1   9  15      865.15      743.71     63.62 o
   2   9  15     1973.20     1842.58    140.76 o
   3   9  15       25.06        5.57     25.10 o
   4   9  15     1954.64     1938.80     97.55 o
   5   9  15        1.32      -39.92     26.91 o
   6   9  15     1372.40     1341.51    103.33 o
   7   9  15        2.95       -1.22     36.81 o
  -7  10  15       65.59      131.27     45.06 o
  -6  10  15      219.08      365.33     64.70 o
  -5  10  15      104.41       43.95     37.48 o
  -4  10  15       42.69       15.07     30.59 o
  -3  10  15       18.81       -1.40     22.78 o
  -2  10  15      107.48      122.20     32.34 o
  -1  10  15       77.03       66.62     33.51 o
   0  10  15      256.65      212.45     42.70 o
   1  10  15      187.21      208.75     42.78 o
   2  10  15        2.49      -25.39     24.82 o
   3  10  15       19.49       58.37     35.04 o
   4  10  15        0.13      -10.43     28.87 o
   5  10  15       54.35       28.06     40.09 o
  -3  11  15       21.46       21.84     32.36 o
  -2  11  15      381.64      404.28     57.03 o
  -1  11  15        0.37       -0.65     33.22 o
   0  11  15      142.63      141.61     43.51 o
   1  11  15       89.07      104.81     41.27 o
 -14   0  16     1268.39     1321.63    114.52 o
 -13   0  16       66.27      113.03     44.87 o
 -12   0  16      427.05      392.83     91.14 o
 -11   0  16      389.26      487.99     64.56 o
 -10   0  16     1099.57     1088.04     85.27 o
  -9   0  16     1047.71     1115.60    126.60 o
  -8   0  16     3831.00     3939.38    150.58 o
  -7   0  16       47.13       68.63     25.64 o
  -6   0  16     1060.85     1088.40     87.54 o
  -5   0  16      490.25      494.58     42.66 o
  -4   0  16      410.79      496.81     28.55 o
  -3   0  16      528.79      482.18     24.47 o
  -2   0  16     4669.87     4757.90    229.86 o
  -1   0  16      921.11      838.63     87.09 o
   0   0  16     2682.17     2884.91    157.13 o
   1   0  16      223.21      228.06     47.59 o
   2   0  16      765.99      792.07     36.50 o
   3   0  16       15.92       -8.08     17.06 o
   4   0  16      669.07      606.07     56.57 o
   5   0  16      156.88      158.93     37.71 o
   6   0  16        3.43       38.61     28.73 o
   7   0  16        1.35        9.88     23.35 o
   8   0  16      710.81      822.46     89.79 o
   9   0  16     1185.06     1210.35    114.93 o
  10   0  16      548.03      619.54     92.48 o
  11   0  16      147.60      149.05     61.95 o
  12   0  16      518.42      635.70    106.85 o
 -14   1  16        4.33        5.75     26.44 o
 -13   1  16      770.13      724.71     61.12 o
 -12   1  16        3.41        0.17     18.71 o
 -11   1  16      569.30      638.57     51.38 o
 -10   1  16       11.16       22.02     18.23 o
  -9   1  16     1377.70     1267.48     89.72 o
  -8   1  16       82.27       64.13     19.04 o
  -7   1  16     1322.65     1351.02     55.14 o
  -6   1  16      152.73       87.82     29.86 o
  -5   1  16     1402.84     1255.58     52.10 o
  -4   1  16       30.42       25.79      9.71 o
  -3   1  16     1159.21     1194.84     66.51 o
  -2   1  16        0.59        0.87      8.40 o
  -1   1  16     1051.94      981.41     32.53 o
   0   1  16       20.23       41.69     10.49 o
   1   1  16      789.83      879.77     35.69 o
   2   1  16      128.42      126.23     11.94 o
   3   1  16      864.33      869.91     35.13 o
   4   1  16      116.40      122.59     21.98 o
   5   1  16        1.75       20.02     15.08 o
   6   1  16       64.69       32.37     19.93 o
   7   1  16        2.43      -22.92     14.91 o
   8   1  16       38.70       24.00     24.14 o
   9   1  16        3.24       14.61     22.21 o
  10   1  16       76.15       95.39     32.21 o
  11   1  16       30.58       28.03     30.67 o
  12   1  16      169.65      186.43     47.55 o
 -14   2  16      144.36      158.10     45.73 o
 -13   2  16      338.28      309.51     44.81 o
 -12   2  16      340.03      367.90     77.50 o
 -11   2  16      174.70      185.48     31.98 o
 -10   2  16      204.98      145.11     28.80 o
  -9   2  16      298.28      338.93     58.32 o
  -8   2  16      206.23      168.55     33.31 o
  -7   2  16      206.06      210.65     26.19 o
  -6   2  16      334.05      375.63     34.86 o
  -5   2  16        0.18      -11.34     10.66 o
  -4   2  16      472.76      490.25     26.94 o
  -3   2  16      338.01      301.21     21.86 o
  -2   2  16     1077.30     1088.48     39.91 o
  -1   2  16       80.07      107.79     15.11 o
   0   2  16     1456.98     1488.50     57.73 o
   1   2  16       35.78       84.04     27.39 o
   2   2  16      431.37      436.14     23.56 o
   3   2  16      104.23      102.18     20.05 o
   4   2  16      562.53      582.71     41.85 o
   5   2  16        8.61        5.91     15.20 o
   6   2  16      430.08      464.96     44.23 o
   7   2  16      126.06      108.48     48.04 o
   8   2  16      251.75      278.61     42.41 o
   9   2  16       38.09       54.29     27.91 o
  10   2  16      286.88      294.32     52.53 o
  11   2  16       43.21       52.37     37.44 o
  12   2  16      206.38      224.35     51.97 o
 -13   3  16      765.13      691.76     87.07 o
 -12   3  16     1203.07     1123.93     69.48 o
 -11   3  16     1670.92     1688.85    112.62 o
 -10   3  16     2022.79     2117.06     83.18 o
  -9   3  16     2265.56     2320.22     83.60 o
  -8   3  16     1664.94     1715.80     69.03 o
  -7   3  16     3081.36     3134.42     91.35 o
  -6   3  16     1597.86     1562.49     59.11 o
  -5   3  16     2937.73     3071.10    113.53 o
  -4   3  16       14.43       13.78     11.56 o
  -3   3  16     4462.54     4441.72     84.99 o
  -2   3  16      301.99      257.45     29.94 o
  -1   3  16     6063.15     6135.96    111.46 o
   0   3  16      134.91      138.95     19.73 o
   1   3  16     3998.99     3974.56    162.02 o
   2   3  16        0.51        6.50     13.17 o
   3   3  16     3835.11     3797.08    117.87 o
   4   3  16      100.79      108.56     25.02 o
   5   3  16     2814.39     2677.60    102.65 o
   6   3  16       14.91       27.83     20.32 o
   7   3  16      858.77      887.30     84.85 o
   8   3  16      180.42      160.78     36.40 o
   9   3  16     1323.02     1268.75     85.18 o
  10   3  16      255.05      216.98     44.76 o
  11   3  16     1784.84     1690.25    108.18 o
 -13   4  16      579.01      621.60     58.64 o
 -12   4  16      884.07      908.44     72.25 o
 -11   4  16      898.84     1036.23     69.85 o
 -10   4  16     2332.09     2476.55     92.88 o
  -9   4  16      378.46      460.01     42.58 o
  -8   4  16     2491.02     2249.05     81.18 o
  -7   4  16      971.93      926.43     50.89 o
  -6   4  16     3985.17     3948.13    104.29 o
  -5   4  16       10.36       19.21     14.42 o
  -4   4  16     1496.02     1555.41     61.06 o
  -3   4  16      422.46      457.11     32.83 o
  -2   4  16     3381.02     3228.63     88.97 o
  -1   4  16      739.46      728.15     43.29 o
   0   4  16     4074.84     4060.68    109.73 o
   1   4  16      192.97      127.69     23.91 o
   2   4  16     2670.04     2616.65     94.00 o
   3   4  16        8.15       21.10     24.69 o
   4   4  16     2484.97     2430.10     97.03 o
   5   4  16       20.44        2.79     30.08 o
   6   4  16     1054.54     1046.72     69.03 o
   7   4  16        6.02       26.43     21.57 o
   8   4  16     1007.36     1120.82     98.77 o
   9   4  16      161.75      132.49     36.46 o
  10   4  16     1023.18     1074.15     85.90 o
  11   4  16      339.69      333.31     60.57 o
 -12   5  16        0.11       -6.52     24.49 o
 -11   5  16       15.95        5.29     22.71 o
 -10   5  16       36.34       -3.95     17.77 o
  -9   5  16        0.46       -2.35     16.80 o
  -8   5  16       86.03       37.37     19.83 o
  -7   5  16      926.11      890.68     52.49 o
  -6   5  16       41.27       23.05     17.14 o
  -5   5  16      378.15      403.82     37.92 o
  -4   5  16        1.21      -12.39     13.73 o
  -3   5  16        0.31       13.32     15.74 o
  -2   5  16      332.07      314.63     34.73 o
  -1   5  16      124.49       97.40     23.70 o
   0   5  16      198.90      185.59     25.02 o
   1   5  16      109.15      112.51     37.26 o
   2   5  16       35.13       44.48     20.70 o
   3   5  16       82.36       84.33     24.42 o
   4   5  16       14.98        5.53     18.74 o
   5   5  16       26.36        7.14     20.05 o
   6   5  16       74.86      100.72     40.40 o
   7   5  16      107.66      102.62     30.17 o
   8   5  16       33.73       44.83     44.00 o
   9   5  16      283.58      278.38     50.73 o
  10   5  16        0.10       20.25     43.10 o
 -11   6  16      679.29      775.45     62.66 o
 -10   6  16      853.26      785.24     59.84 o
  -9   6  16      378.64      334.40     63.10 o
  -8   6  16      953.33     1026.43     60.76 o
  -7   6  16      259.61      313.52     40.77 o
  -6   6  16     1107.38     1193.45     66.54 o
  -5   6  16       28.19       37.61     21.45 o
  -4   6  16      588.08      606.55     63.39 o
  -3   6  16       31.93       20.02     20.60 o
  -2   6  16     2042.75     2020.04     89.49 o
  -1   6  16      168.53      143.15     29.34 o
   0   6  16      852.35      814.25     61.43 o
   1   6  16       25.52       33.26     17.37 o
   2   6  16     1444.80     1418.73     67.99 o
   3   6  16        1.73       22.74     19.04 o
   4   6  16     1390.00     1351.05     68.79 o
   5   6  16       12.50      -19.75     44.89 o
   6   6  16      945.57      978.33     75.28 o
   7   6  16      291.60      359.01     52.84 o
   8   6  16      441.52      370.85     56.12 o
   9   6  16      259.51      271.56     54.59 o
  10   6  16      259.85      276.49     57.58 o
 -10   7  16     1023.12      933.92     66.56 o
  -9   7  16     1749.04     1725.62    103.16 o
  -8   7  16      540.59      564.72     56.38 o
  -7   7  16     1853.03     2026.52     91.65 o
  -6   7  16      689.06      713.61     56.97 o
  -5   7  16     2202.23     2295.95     92.64 o
  -4   7  16       94.18       34.33     27.83 o
  -3   7  16     2884.57     2936.07    107.47 o
  -2   7  16      259.82      228.64     37.75 o
  -1   7  16     4334.06     4596.42    121.31 o
   0   7  16       36.28       23.89     18.14 o
   1   7  16     3787.92     3867.28    125.67 o
   2   7  16       60.05       52.80     23.51 o
   3   7  16     1630.58     1922.60     85.34 o
   4   7  16       34.91       24.51     21.39 o
   5   7  16     1377.80     1458.99    140.07 o
   6   7  16       97.91      207.02     44.74 o
   7   7  16     2140.78     2463.29    186.31 o
   8   7  16      154.32      148.42     45.63 o
   9   7  16     1699.18     1861.32    157.13 o
  -9   8  16      112.79      117.47     41.30 o
  -8   8  16     1009.84     1102.10     78.15 o
  -7   8  16      103.03      101.42     31.83 o
  -6   8  16     2652.20     2864.77    133.72 o
  -5   8  16      326.98      396.14     50.13 o
  -4   8  16     1607.64     1761.33     89.12 o
  -3   8  16      144.25      184.65     35.67 o
  -2   8  16      824.10      935.07    101.46 o
  -1   8  16      177.94      207.43     34.08 o
   0   8  16      865.12      837.41     63.53 o
   1   8  16       61.75       -2.22     21.85 o
   2   8  16     1659.36     1621.89     84.04 o
   3   8  16      103.81      184.02     35.23 o
   4   8  16     1501.71     1602.79     84.65 o
   5   8  16       12.42      -18.66     26.56 o
   6   8  16      713.54      615.92     72.26 o
   7   8  16       15.51       61.21     36.88 o
  -7   9  16       41.25       32.12     33.29 o
  -6   9  16       14.10        2.83     34.08 o
  -5   9  16       27.51        4.01     28.36 o
  -4   9  16       22.98      -13.73     24.94 o
  -3   9  16       78.29       90.86     32.44 o
  -2   9  16      251.63      204.68     35.74 o
  -1   9  16       80.25       42.45     24.16 o
   0   9  16      142.04      170.83     36.62 o
   1   9  16       48.69       48.23     28.88 o
   2   9  16      293.47      348.13     48.72 o
   3   9  16        4.12       -0.33     35.00 o
   4   9  16       32.85       77.06     32.90 o
   5   9  16       35.27       45.27     36.04 o
  -4  10  16     1196.02     1093.41     94.40 o
  -3  10  16       50.81       36.59     30.69 o
  -2  10  16      897.03      873.78     66.36 o
  -1  10  16      191.34      193.51     44.47 o
   0  10  16     1055.88     1136.62    101.56 o
   1  10  16       21.36       12.25     32.57 o
   2  10  16      800.86      864.04     92.34 o
 -13   1  17      106.93       83.56     33.12 o
 -12   1  17      769.61      806.19     69.17 o
 -11   1  17       77.81       96.25     29.55 o
 -10   1  17     1405.29     1440.01     99.59 o
  -9   1  17       77.98       94.44     23.56 o
  -8   1  17     3265.30     3471.93     99.68 o
  -7   1  17      187.58      245.63     32.00 o
  -6   1  17     2144.01     2159.69     68.10 o
  -5   1  17      270.34      211.79     25.14 o
  -4   1  17      836.96      841.05     35.62 o
  -3   1  17       11.82       10.30      8.02 o
  -2   1  17     2325.42     2351.66     58.88 o
  -1   1  17        2.17        5.19      9.60 o
   0   1  17     1886.37     1933.22     55.67 o
   1   1  17      253.59      214.59     33.22 o
   2   1  17     1456.47     1564.23     45.45 o
   3   1  17      374.18      387.11     30.94 o
   4   1  17      869.70      809.21     54.32 o
   5   1  17       93.01      132.32     26.03 o
   6   1  17      726.08      669.58     51.32 o
   7   1  17      766.33      865.94     62.22 o
   8   1  17      228.68      308.04     59.71 o
   9   1  17     1156.36     1219.92     81.72 o
  10   1  17      332.02      420.20     59.00 o
  11   1  17      492.11      448.56     66.33 o
 -12   2  17      209.35      226.08     38.09 o
 -11   2  17     3015.26     3063.00    105.21 o
 -10   2  17       65.07       77.50     24.00 o
  -9   2  17     4313.29     4268.61    118.69 o
  -8   2  17      253.81      277.52     32.05 o
  -7   2  17     4111.04     4228.71    109.52 o
  -6   2  17      105.62      124.15     25.33 o
  -5   2  17     3871.49     3969.77     97.03 o
  -4   2  17      165.49      150.80     18.76 o
  -3   2  17     4107.29     4193.35     78.66 o
  -2   2  17        0.37        3.99     14.47 o
  -1   2  17     4417.89     4492.22    138.68 o
   0   2  17      582.26      570.63     33.81 o
   1   2  17     2638.14     2666.12    189.90 o
   2   2  17      718.08      709.74     65.99 o
   3   2  17     1998.69     2057.28    157.13 o
   4   2  17      525.45      471.72     39.37 o
   5   2  17     1902.10     1818.12     79.73 o
   6   2  17     1360.54     1408.83     74.08 o
   7   2  17      616.60      662.79     56.76 o
   8   2  17      896.89      895.36     68.56 o
   9   2  17     1057.50      904.73    106.85 o
  10   2  17      733.38      802.27     76.41 o
  11   2  17      527.05      433.80     66.24 o
 -12   3  17      910.18      919.46     80.48 o
 -11   3  17      758.54      827.45     60.07 o
 -10   3  17     1194.64     1330.29     68.76 o
  -9   3  17       60.70       69.39     22.07 o
  -8   3  17      530.80      524.78     41.93 o
  -7   3  17      266.47      244.07     41.43 o
  -6   3  17      906.44     1054.12     50.12 o
  -5   3  17        4.10       -1.35     12.94 o
  -4   3  17     1047.66     1075.99     44.76 o
  -3   3  17       11.34       -1.79     11.18 o
  -2   3  17     1046.71     1067.94     55.15 o
  -1   3  17       44.72       63.01     11.92 o
   0   3  17      687.62      754.52     27.79 o
   1   3  17       89.05       70.41     23.79 o
   2   3  17     1232.41     1223.20    105.95 o
   3   3  17       25.43       31.19     17.47 o
   4   3  17     1361.68     1263.97     64.16 o
   5   3  17      701.64      714.72     53.71 o
   6   3  17      307.77      426.53     46.36 o
   7   3  17      328.33      306.18     61.06 o
   8   3  17      740.07      735.54     64.65 o
   9   3  17      243.12      244.99     44.73 o
  10   3  17      463.05      422.93     60.97 o
 -12   4  17       19.50       12.75     26.91 o
 -11   4  17       47.70       16.29     25.55 o
 -10   4  17       24.86       24.52     20.85 o
  -9   4  17      312.14      313.73     36.40 o
  -8   4  17       25.30       41.17     19.81 o
  -7   4  17      116.19       56.18     20.38 o
  -6   4  17        0.65       -0.01     15.28 o
  -5   4  17       62.52       42.40     28.45 o
  -4   4  17      322.84      384.58     30.80 o
  -3   4  17      340.18      297.88     35.47 o
  -2   4  17        0.22      -11.67     21.55 o
  -1   4  17      903.63      881.95     47.31 o
   0   4  17        2.78       16.90     12.39 o
   1   4  17        0.44        0.34     14.88 o
   2   4  17        5.33        7.36     16.94 o
   3   4  17        0.57       23.48     20.65 o
   4   4  17        1.85       -5.79     16.83 o
   5   4  17        0.92       -5.37     17.89 o
   6   4  17        0.37       -4.17     20.05 o
   7   4  17        0.53       -5.27     27.83 o
   8   4  17      118.93      102.21     32.97 o
   9   4  17      153.08       74.78     36.42 o
  10   4  17       94.36       38.46     36.88 o
 -11   5  17        3.12      -15.41     23.96 o
 -10   5  17     1548.90     1725.38     88.67 o
  -9   5  17       10.70       10.35     19.19 o
  -8   5  17     2717.08     2802.24     94.75 o
  -7   5  17       58.74       70.27     22.17 o
  -6   5  17      657.84      730.21     47.34 o
  -5   5  17       67.40       78.61     22.77 o
  -4   5  17      769.58      859.60     57.35 o
  -3   5  17      674.07      584.38     84.85 o
  -2   5  17      753.96      686.69     49.17 o
  -1   5  17       21.48       -4.39     16.83 o
   0   5  17      730.45      721.75     42.71 o
   1   5  17      124.62      145.72     46.24 o
   2   5  17      312.60      362.85     79.01 o
   3   5  17      330.64      373.52     60.61 o
   4   5  17      187.94      200.97     39.51 o
   5   5  17      245.39      297.51     83.95 o
   6   5  17       61.56       83.11     28.20 o
   7   5  17      262.54      222.81     42.13 o
   8   5  17       12.47       -2.51     26.71 o
   9   5  17      629.66      721.42     76.32 o
 -10   6  17       91.75      127.58     33.21 o
  -9   6  17      670.46      659.25     54.32 o
  -8   6  17       11.97       -7.21     19.03 o
  -7   6  17      188.04      132.80     33.15 o
  -6   6  17        7.63      -10.18     19.27 o
  -5   6  17      618.86      611.74     80.36 o
  -4   6  17       83.14       61.57     25.01 o
  -3   6  17      231.57      267.53    118.07 o
  -2   6  17      146.02      121.76     27.99 o
  -1   6  17      130.99      137.81     28.26 o
   0   6  17      354.99      374.84     42.52 o
   1   6  17      639.21      696.69     56.08 o
   2   6  17      182.49      164.19     32.51 o
   3   6  17      702.60      619.34     55.87 o
   4   6  17      123.08      212.80     61.06 o
   5   6  17        4.53        8.11     32.77 o
   6   6  17       39.63       48.40     29.56 o
   7   6  17      112.29      100.70     35.38 o
   8   6  17       17.19        1.71     32.98 o
  -9   7  17      127.72      119.17     31.58 o
  -8   7  17      229.39      226.69     38.10 o
  -7   7  17       90.78      130.19     38.98 o
  -6   7  17       43.87       19.38     25.66 o
  -5   7  17       28.63       26.78     24.37 o
  -4   7  17      121.72      118.83     33.43 o
  -3   7  17        7.58      -17.54     22.00 o
  -2   7  17      568.32      576.77     56.09 o
  -1   7  17       57.80       67.01     24.04 o
   0   7  17      772.86      839.44     59.16 o
   1   7  17        0.05       29.59     20.00 o
   2   7  17       88.75       94.64     26.85 o
   3   7  17       28.23       49.95     23.98 o
   4   7  17      225.93      288.12     48.93 o
   5   7  17      154.37      148.66     40.09 o
   6   7  17      126.59      176.20     44.87 o
   7   7  17       22.04       -3.90     33.01 o
  -7   8  17     1841.45     1855.04    111.40 o
  -6   8  17       87.57       80.60     37.75 o
  -5   8  17     1050.61     1066.78    143.21 o
  -4   8  17       79.80       80.46     33.17 o
  -3   8  17     1448.12     1362.82    109.67 o
  -2   8  17       28.44       13.05     21.28 o
  -1   8  17     2734.12     2670.23    119.88 o
   0   8  17       51.95       67.56     31.07 o
   1   8  17     1378.35     1501.48     82.22 o
   2   8  17       77.68       92.04     31.40 o
   3   8  17      902.25      888.38     91.30 o
   4   8  17      120.04      122.68     42.50 o
   5   8  17      491.87      490.43     74.08 o
  -5   9  17       13.38       53.45     38.37 o
  -4   9  17     1756.32     1968.67    253.20 o
  -3   9  17       57.08       53.42     35.41 o
  -2   9  17     1924.29     1987.88    130.25 o
  -1   9  17      107.35       92.55     36.84 o
   0   9  17     1524.90     1557.05    121.24 o
   1   9  17       36.92       45.58     34.76 o
   2   9  17     1061.92     1164.50     80.80 o
   3   9  17       49.71       19.24     35.98 o
 -11   0  18       30.26        5.99     68.24 o
 -10   0  18      809.55      635.59     70.25 o
  -9   0  18      124.83      108.00     94.73 o
  -8   0  18     1441.85     1441.44     89.13 o
  -7   0  18      189.74      145.73     33.84 o
  -6   0  18     1265.04     1111.83     69.08 o
  -5   0  18      603.33      629.53    174.19 o
  -4   0  18        5.73        5.81     17.20 o
  -3   0  18     1738.73     1830.72    213.25 o
  -2   0  18       29.94       45.79     35.92 o
   1   0  18      954.98      847.60     51.18 o
   2   0  18      316.84      344.79     36.81 o
   3   0  18      763.64      816.18     61.95 o
   4   0  18        7.83       16.16     20.65 o
   5   0  18      234.26      190.35     41.30 o
   6   0  18      145.00      135.58     39.51 o
   7   0  18      108.99       74.52     38.61 o
   8   0  18        7.53       -1.80     30.53 o
   9   0  18      605.92      571.95     89.79 o
 -11   1  18       36.88       -7.06     23.48 o
 -10   1  18       92.91       85.68     25.04 o
  -9   1  18      474.65      469.71     41.77 o
  -8   1  18      292.13      289.57     32.21 o
  -7   1  18        1.18       -3.11     15.28 o
  -6   1  18      315.36      337.64     29.70 o
  -5   1  18       98.13       82.05     16.76 o
  -4   1  18      591.50      649.40     40.82 o
  -3   1  18        9.98       17.75     27.68 o
  -2   1  18       62.00       34.42     16.86 o
  -1   1  18      137.25      106.12     19.11 o
   0   1  18      382.31      380.70     36.81 o
   1   1  18      157.66      174.19     30.53 o
   2   1  18      470.91      420.27     28.91 o
   3   1  18        1.07       10.07     14.91 o
   4   1  18      200.40      150.59     30.98 o
   5   1  18        0.59       20.51     18.02 o
   6   1  18        6.22       -9.88     18.53 o
   7   1  18       37.83       35.49     21.84 o
   8   1  18        9.54      -14.99     21.56 o
   9   1  18        9.08       -7.20     30.11 o
 -11   2  18       92.73       54.20     29.24 o
 -10   2  18      241.41      261.43     38.06 o
  -9   2  18       19.16       -4.13     19.36 o
  -8   2  18      372.68      309.31     33.56 o
  -7   2  18        0.05       -8.13     15.94 o
  -6   2  18      225.28      252.94     27.60 o
  -5   2  18      389.59      307.93     31.88 o
  -4   2  18      380.58      383.27     27.58 o
  -3   2  18      133.51      128.95     17.38 o
  -2   2  18      140.06      137.13     26.58 o
  -1   2  18       89.41       87.45     30.53 o
   0   2  18      340.22      315.81     70.48 o
   1   2  18      339.73      372.62     49.38 o
   2   2  18      154.04      128.50     20.76 o
   3   2  18      398.52      398.90     34.48 o
   4   2  18      444.92      469.98     40.10 o
   5   2  18      476.26      521.08     45.07 o
   6   2  18       36.48       30.90     22.11 o
   7   2  18      118.94      141.61     31.47 o
   8   2  18      228.10      177.80     83.05 o
   9   2  18      343.06      456.33     60.70 o
 -11   3  18     1446.63     1423.30     77.55 o
 -10   3  18       66.21       59.56     25.70 o
  -9   3  18     2695.12     2856.09     96.49 o
  -8   3  18       51.43       86.75     23.75 o
  -7   3  18     3599.86     3669.08    163.55 o
  -6   3  18      301.64      277.27     44.19 o
  -5   3  18     1941.05     2012.71     66.77 o
  -4   3  18      439.18      479.02     34.64 o
  -3   3  18     1847.82     1868.63     89.55 o
  -2   3  18     1327.65     1260.47     50.62 o
  -1   3  18     2377.95     2407.21    101.17 o
   0   3  18     1839.93     1843.83     65.10 o
   1   3  18     1653.45     1699.74     64.74 o
   2   3  18     1490.73     1448.85     62.34 o
   3   3  18     1091.21     1184.10     59.33 o
   4   3  18     1608.04     1697.03     77.56 o
   5   3  18      442.73      451.08    140.07 o
   6   3  18      757.17      739.37     57.40 o
   7   3  18      182.39      136.35     32.79 o
   8   3  18     1124.79     1321.96     85.37 o
   9   3  18       39.64       31.98     36.81 o
 -10   4  18     1288.61     1506.89     76.47 o
  -9   4  18      137.05      157.09     31.19 o
  -8   4  18     2721.57     2720.01     92.22 o
  -7   4  18      590.43      524.45     52.88 o
  -6   4  18      930.97      951.62     50.59 o
  -5   4  18      960.15     1005.93     53.94 o
  -4   4  18      722.60      750.21     65.49 o
  -3   4  18      505.39      564.87     38.17 o
  -2   4  18      995.41     1023.70     56.57 o
  -1   4  18      670.73      600.62     41.36 o
   0   4  18     1476.09     1465.29     64.25 o
   1   4  18      992.10      890.10     50.83 o
   2   4  18      648.71      565.39     43.18 o
   3   4  18      903.96     1049.22     90.24 o
   4   4  18      321.61      328.91     61.51 o
   5   4  18     1195.57     1304.99     74.63 o
   6   4  18      201.52      163.40     34.64 o
   7   4  18      797.34      830.29     72.28 o
   8   4  18      116.15       95.29     38.48 o
  -9   5  18       30.41       13.80     22.22 o
  -8   5  18       11.19      -11.79     19.13 o
  -7   5  18       10.08       -9.84     18.70 o
  -6   5  18      232.80      241.08     34.89 o
  -5   5  18       45.85       92.91     25.08 o
  -4   5  18       86.78       91.90     26.84 o
  -3   5  18        3.50       -8.77     17.69 o
  -2   5  18        6.74       11.37     18.27 o
  -1   5  18      258.98      252.96     38.36 o
   0   5  18       23.86       14.63     18.22 o
   1   5  18       20.52       40.17     20.10 o
   2   5  18       15.37        3.90     18.12 o
   3   5  18        1.05       22.58     26.94 o
   4   5  18      102.32       96.12     28.91 o
   5   5  18        2.29        0.23     21.73 o
   6   5  18        7.74        9.74     25.02 o
   7   5  18       18.88        3.36     30.20 o
  -8   6  18      655.62      589.68     57.40 o
  -7   6  18       63.52       77.34     39.76 o
  -6   6  18     1227.54     1221.18     70.69 o
  -5   6  18      413.64      430.34     75.87 o
  -4   6  18     1188.91     1290.21     76.15 o
  -3   6  18      442.91      479.56     48.96 o
  -2   6  18      450.96      463.62     47.79 o
  -1   6  18      128.52      148.03     32.35 o
   0   6  18      322.86      360.33     43.33 o
   1   6  18      404.24      405.63     46.47 o
   2   6  18       13.51       12.87     22.37 o
   3   6  18      771.84      758.85     63.75 o
   4   6  18      438.41      343.82     48.15 o
   5   6  18      514.24      575.56     61.45 o
   6   6  18      234.15      245.57     49.17 o
  -7   7  18     1952.54     2192.20    116.59 o
  -6   7  18      257.90      244.63     47.89 o
  -5   7  18     1621.34     1694.91    134.23 o
  -4   7  18      557.21      473.36     55.87 o
  -3   7  18     1559.12     1629.79     96.07 o
  -2   7  18      519.32      605.67     50.72 o
  -1   7  18     1044.33     1244.45     67.37 o
   0   7  18     1414.81     1533.05     88.01 o
   1   7  18     1542.00     1708.49     93.77 o
   2   7  18     1467.02     1666.54     94.02 o
   3   7  18      815.66      776.75     69.59 o
   4   7  18     1010.18     1164.79     95.62 o
   5   7  18      507.67      561.74    107.75 o
  -4   8  18      911.58      886.12     78.31 o
  -3   8  18      344.49      426.90     99.22 o
  -2   8  18      647.99      788.37     65.40 o
  -1   8  18      266.91      165.19     79.91 o
   0   8  18      866.84      972.82     89.34 o
   1   8  18      152.23      162.93     38.39 o
   2   8  18      191.44      184.28     53.42 o
 -10   1  19      485.58      498.07     47.92 o
  -9   1  19      331.21      276.65     35.25 o
  -8   1  19     1691.13     1659.08     68.97 o
  -7   1  19      646.56      604.68     44.85 o
  -6   1  19     1731.92     1884.74     65.98 o
  -5   1  19      719.69      710.39     38.41 o
  -4   1  19      282.97      302.95     41.14 o
  -3   1  19      812.05      768.11    110.89 o
  -2   1  19        1.60       45.79     19.75 o
  -1   1  19      668.11      688.68     49.38 o
   0   1  19      179.42       95.18     26.94 o
   1   1  19     1193.74     1215.74     73.63 o
   2   1  19       28.23       35.44     15.31 o
   3   1  19     1705.44     1731.26     67.75 o
   4   1  19       13.24       20.77     18.72 o
   5   1  19     1764.71     1769.13     78.54 o
   6   1  19        0.47       25.81     21.21 o
   7   1  19     1004.99     1118.49     71.96 o
   8   1  19       26.07       13.76     29.48 o
 -10   2  19      456.74      370.57     43.78 o
  -9   2  19     1455.05     1525.96     98.62 o
  -8   2  19     1030.49     1094.43     58.06 o
  -7   2  19     1800.77     2094.42     75.30 o
  -6   2  19     1574.45     1601.08     63.50 o
  -5   2  19     2113.34     2209.99     75.00 o
  -4   2  19      974.37      971.75     91.48 o
  -3   2  19      559.73      583.03     49.19 o
  -2   2  19     1411.50     1408.62     71.78 o
  -1   2  19      243.70      300.79     41.30 o
   0   2  19     1805.13     1795.77    100.56 o
   1   2  19      342.84      357.36     49.38 o
   2   2  19     3171.29     3134.03     96.16 o
   3   2  19      132.67      169.75     37.26 o
   4   2  19     2869.42     2995.65    105.20 o
   5   2  19       85.22       60.96     32.32 o
   6   2  19     1684.52     1837.65     87.92 o
   7   2  19        1.86      -12.73     23.01 o
  -9   3  19       67.85       48.77     25.98 o
  -8   3  19     1189.34     1261.46     62.57 o
  -7   3  19      156.56      176.57     28.03 o
  -6   3  19      270.33      272.01     32.85 o
  -5   3  19      461.71      476.48     38.87 o
  -4   3  19      481.44      519.44     36.05 o
  -3   3  19     1255.66     1180.72     76.61 o
  -2   3  19      263.28      306.43     42.25 o
  -1   3  19      363.17      425.17     40.62 o
   0   3  19      413.47      631.21     68.24 o
   1   3  19      387.52      434.31     36.81 o
   2   3  19      117.67      134.11     52.08 o
   3   3  19      613.84      616.75     44.21 o
   4   3  19      154.12       93.27     26.71 o
   5   3  19      761.27      744.37     55.44 o
   6   3  19       94.79      113.56     31.47 o
   7   3  19      384.09      404.05     70.04 o
  -8   4  19      192.02      145.78     55.99 o
  -7   4  19      123.17      143.86     29.66 o
  -6   4  19       23.13       22.31     18.54 o
  -5   4  19       27.39       28.79     22.84 o
  -4   4  19        0.91       -1.55     16.11 o
  -3   4  19       78.60       93.52     21.64 o
  -2   4  19       92.58       65.87     19.11 o
  -1   4  19        5.36        2.06     13.92 o
   0   4  19      491.10      417.82     81.71 o
   1   4  19        0.90       23.97     18.60 o
   2   4  19      372.11      384.46     37.54 o
   3   4  19      187.37      242.06     33.88 o
   4   4  19       10.97       14.33     22.21 o
   5   4  19       30.88        9.79     23.79 o
   6   4  19      372.98      346.85     48.75 o
  -7   5  19      592.50      769.26     58.47 o
  -6   5  19      637.64      713.19     55.51 o
  -5   5  19      769.41      829.23     54.42 o
  -4   5  19        8.26       27.02     20.00 o
  -3   5  19      472.84      480.01     44.44 o
  -2   5  19        7.47        6.49     18.74 o
  -1   5  19      531.24      539.75     40.66 o
   0   5  19       43.52       10.83     19.57 o
   1   5  19      798.71      745.06     52.82 o
   2   5  19       21.18       -3.93     18.90 o
   3   5  19      555.53      615.15     53.96 o
   4   5  19       13.27        1.67     27.39 o
   5   5  19      336.46      362.04     49.37 o
  -6   6  19       91.85       86.10     29.96 o
  -5   6  19      161.70      108.28     29.95 o
  -4   6  19      619.96      625.10     62.85 o
  -3   6  19        3.34      -14.41     37.71 o
  -2   6  19      334.23      406.90     75.42 o
  -1   6  19        7.13      -12.13     18.30 o
   0   6  19      192.28      251.39     53.87 o
   1   6  19      135.42       80.38     44.00 o
   2   6  19      556.28      664.27     69.59 o
   3   6  19       17.86       92.56     30.84 o
   4   6  19      290.41      304.27     60.61 o
  -3   7  19       10.64       11.15     28.54 o
  -2   7  19        5.81        0.70     24.90 o
  -1   7  19      855.39      825.61    158.03 o
   0   7  19        7.29        7.32     28.90 o
   1   7  19      468.02      443.25     55.63 o
  -8   0  20       58.00       72.61     33.38 o
  -7   0  20     1259.43     1306.01     83.27 o
  -6   0  20      727.02      705.00     58.21 o
  -5   0  20     1257.55     1269.61     80.81 o
  -4   0  20        0.88      -13.47     19.75 o
   2   0  20      132.34       97.87     27.83 o
   3   0  20      398.64      490.25     50.28 o
   4   0  20       23.67      -21.55     22.45 o
   5   0  20      180.71      197.53     44.89 o
   6   0  20        0.73        3.59     30.53 o
  -8   1  20      315.35      282.38     34.24 o
  -7   1  20      167.22      200.39     30.02 o
  -6   1  20      252.64      250.50     51.64 o
  -5   1  20       13.70       27.24     16.75 o
  -4   1  20       45.96       45.74     17.00 o
  -3   1  20        1.11      -14.37     18.86 o
  -2   1  20       30.43       51.18     23.35 o
  -1   1  20        3.23       20.65     23.35 o
   0   1  20      303.27      331.32     39.51 o
   1   1  20       63.51       44.89     25.14 o
   2   1  20      268.24      296.20     31.43 o
   3   1  20        0.82       36.51     18.53 o
   4   1  20        3.20        9.58     18.09 o
   5   1  20       18.95       13.69     22.86 o
   6   1  20      152.58      130.20     33.36 o
  -8   2  20       45.07        7.51     23.43 o
  -7   2  20      215.01      211.35     32.45 o
  -6   2  20       46.71       22.22     20.79 o
  -5   2  20      340.10      382.09     51.75 o
  -4   2  20       75.72      106.30     19.79 o
  -3   2  20      622.67      633.01     60.16 o
  -2   2  20       14.11       -1.80     24.24 o
  -1   2  20      216.92      185.86     37.71 o
   0   2  20       58.20       80.81     31.43 o
   1   2  20       83.62       87.99     33.22 o
   2   2  20      120.07       95.62     20.60 o
   3   2  20      389.17      363.96     34.93 o
   4   2  20       76.28       83.57     26.10 o
   5   2  20        5.18      -21.47     20.92 o
  -7   3  20      572.32      767.19     54.23 o
  -6   3  20     1685.25     1618.57     70.46 o
  -5   3  20      751.26      692.64     44.44 o
  -4   3  20     1400.78     1453.26    135.12 o
  -3   3  20        8.79        2.69     16.17 o
  -2   3  20     2223.35     2122.60    123.01 o
  -1   3  20       32.51       93.38     38.61 o
   0   3  20     2658.70     2620.03    142.76 o
   1   3  20      195.22      245.07     32.32 o
   2   3  20     2149.31     2235.39     82.34 o
   3   3  20       12.82       28.50     20.39 o
   4   3  20     1095.49     1069.08     85.75 o
   5   3  20       73.58      103.22     59.26 o
  -6   4  20      315.92      374.01     41.17 o
  -5   4  20      903.54      920.76     54.49 o
  -4   4  20      217.98      281.84     32.23 o
  -3   4  20     1017.38      998.41     76.41 o
  -2   4  20        8.07      -12.44     22.90 o
  -1   4  20      772.56      809.86     65.10 o
   0   4  20       20.33       28.49     19.93 o
   1   4  20     1388.40     1382.66     65.69 o
   2   4  20        0.78        6.10     20.25 o
   3   4  20     1192.72     1074.75     63.53 o
   4   4  20       18.09       64.02     39.96 o
  -4   5  20        4.08       22.23     21.40 o
  -3   5  20       18.90       20.26     21.79 o
  -2   5  20      128.03      136.63     23.89 o
  -1   5  20       42.56       58.69     25.46 o
   0   5  20       44.52       73.45     25.40 o
   1   5  20        0.70        0.69     22.03 o
   2   5  20      155.88      172.05     35.34 o
  -5   1  21     1047.50      979.23     66.89 o
  -4   1  21       69.85       13.36     28.28 o
  -3   1  21     1251.34     1330.67     78.12 o
  -2   1  21      664.12      577.34     47.59 o
   0   1  21      196.33      143.66     29.63 o
   1   1  21      711.28      730.88     58.36 o
   2   1  21       73.28       72.73     30.53 o
  -4   2  21     1875.99     2137.87    120.32 o
  -3   2  21      287.27      227.17     44.89 o
  -2   2  21     1424.17     1320.79     86.20 o
  -1   2  21      191.75      225.37     44.89 o
   0   2  21     1133.13     1234.59     85.30 o
   1   2  21       76.71       67.34     33.22 o
   2   2  21     1685.32     1783.20    109.54 o
  -3   3  21      456.26      499.22     63.75 o
  -2   3  21      101.10       97.42     29.84 o
  -1   3  21      315.57      192.15     49.38 o
   0   3  21       18.17        7.18     33.22 o
 
